# Supplementary material for: Label-free quantitative mass spectrometry analysis of differential protein expression in the developing cochlear sensory epithelium
Source: Proteome Sci. 2018 Aug 7;16:15. doi: 10.1186/s12953-018-0144-6 (PMC6091194; doi:10.1186/s12953-018-0144-6)
Supplement: Supplementary file 1 — Table S1. A complete list of proteins from P3, P14, and P30 proteome. (XLSX 193 kb) [file 12953_2018_144_MOESM1_ESM.xlsx]

## Sheet: P3 Proteome
Accession Number	Protein ID
O55028	[3-methyl-2-oxobutanoate dehydrogenase [lipoamide]] kinase, mitochondrial
P54923	[Protein ADP-ribosylarginine] hydrolase
Q8BFP9	[Pyruvate dehydrogenase [lipoamide]] kinase isozyme 1, mitochondrial
Q9JK42	[Pyruvate dehydrogenase [lipoamide]] kinase isozyme 2, mitochondrial
Q922H2	[Pyruvate dehydrogenase [lipoamide]] kinase isozyme 3, mitochondrial
Q8K4X7	1-acyl-sn-glycerol-3-phosphate acyltransferase delta
Q9D517	1-acyl-sn-glycerol-3-phosphate acyltransferase gamma
P51432	1-phosphatidylinositol-4,5-bisphosphate phosphodiesterase beta-3
Q8R3B1	1-phosphatidylinositol-4,5-bisphosphate phosphodiesterase delta-1
Q9D6Y9	1,4-alpha-glucan-branching enzyme
Q64433	10 kDa heat shock protein, mitochondrial
O08810	116 kDa U5 small nuclear ribonucleoprotein component
Q9DAK9	14 kDa phosphohistidine phosphatase
Q9CQV8	14-3-3 protein beta/alpha
P62259	14-3-3 protein epsilon
P68510	14-3-3 protein eta
P61982	14-3-3 protein gamma
F6VW30	14-3-3 protein theta (Fragment)
P63101	14-3-3 protein zeta/delta
Q8VCC1	15-hydroxyprostaglandin dehydrogenase [NAD+]
P58871	182 kDa tankyrase-1-binding protein
Q9CQ62	2,4-dienoyl-CoA reductase, mitochondrial
P16330	2',3'-cyclic-nucleotide 3'-phosphodiesterase
P62334	26S protease regulatory subunit 10B
P62192	26S protease regulatory subunit 4
O88685	26S protease regulatory subunit 6A
Q8BVQ9	26S protease regulatory subunit 7
P62196	26S protease regulatory subunit 8
Q3TXS7	26S proteasome non-ATPase regulatory subunit 1
Q8BG32	26S proteasome non-ATPase regulatory subunit 11
Q9D8W5	26S proteasome non-ATPase regulatory subunit 12
Q9WVJ2	26S proteasome non-ATPase regulatory subunit 13
O35593	26S proteasome non-ATPase regulatory subunit 14
Q8VDM4	26S proteasome non-ATPase regulatory subunit 2
P14685	26S proteasome non-ATPase regulatory subunit 3
O35226	26S proteasome non-ATPase regulatory subunit 4
Q8BJY1	26S proteasome non-ATPase regulatory subunit 5
Q99JI4	26S proteasome non-ATPase regulatory subunit 6
P26516	26S proteasome non-ATPase regulatory subunit 7
Q3UHX2	28 kDa heat- and acid-stable phosphoprotein
P58059	28S ribosomal protein S21, mitochondrial
Q9CQX8	28S ribosomal protein S36, mitochondrial
Q80X85	28S ribosomal protein S7, mitochondrial
Q9D7N3	28S ribosomal protein S9, mitochondrial
Q8K2C9	3-hydroxyacyl-CoA dehydratase 3
G3UWD3	3-hydroxybutyrate dehydrogenase, type 2, isoform CRA_b
Q99L13	3-hydroxyisobutyrate dehydrogenase, mitochondrial
Q8QZS1	3-hydroxyisobutyryl-CoA hydrolase, mitochondrial
O88736	3-keto-steroid reductase
Q921H8	3-ketoacyl-CoA thiolase A, peroxisomal
Q8BWT1	3-ketoacyl-CoA thiolase, mitochondrial
Q99N96	39S ribosomal protein L1, mitochondrial
Q9CQF0	39S ribosomal protein L11, mitochondrial
Q9DB15	39S ribosomal protein L12, mitochondrial
Q9CPR5	39S ribosomal protein L15, mitochondrial
O35972	39S ribosomal protein L23, mitochondrial
Q921S7	39S ribosomal protein L37, mitochondrial
Q9DCU6	39S ribosomal protein L4, mitochondrial
Q9CQN7	39S ribosomal protein L41, mitochondrial
Q8K2Y7	39S ribosomal protein L47, mitochondrial
P61922	4-aminobutyrate aminotransferase, mitochondrial
Q9JLJ2	4-trimethylaminobutyraldehyde dehydrogenase
P63325	40S ribosomal protein S10
P62281	40S ribosomal protein S11
D3Z1P4	40S ribosomal protein S12
P62301	40S ribosomal protein S13
P62264	40S ribosomal protein S14
P62843	40S ribosomal protein S15
P62245	40S ribosomal protein S15a
P14131	40S ribosomal protein S16
P63276	40S ribosomal protein S17
Q9CZX8	40S ribosomal protein S19
P25444	40S ribosomal protein S2
P60867	40S ribosomal protein S20
Q9CQR2	40S ribosomal protein S21
P62267	40S ribosomal protein S23
P62849	40S ribosomal protein S24
P62852	40S ribosomal protein S25
P62855	40S ribosomal protein S26
Q6ZWY3	40S ribosomal protein S27-like
P62858	40S ribosomal protein S28
P62274	40S ribosomal protein S29
P62908	40S ribosomal protein S3
D3Z6C3	40S ribosomal protein S3a
P62702	40S ribosomal protein S4, X isoform
P62754	40S ribosomal protein S6
P62082	40S ribosomal protein S7
P62242	40S ribosomal protein S8
Q6ZWN5	40S ribosomal protein S9
P14206	40S ribosomal protein SA
P10852	4F2 cell-surface antigen heavy chain
B1AXI9	5-azacytidine induced 1
Q8K010	5-oxoprolinase
F8VQ87	5'-3' exoribonuclease 1
Q9DBR1	5'-3' exoribonuclease 2
Q61503	5'-nucleotidase
Q91X76	5'-nucleotidase domain containing 2
A2A9X5	5',3'-nucleotidase, cytosolic
Q8C605	6-phosphofructokinase
P12382	6-phosphofructokinase, liver type
P47857	6-phosphofructokinase, muscle type
Q9DCD0	6-phosphogluconate dehydrogenase, decarboxylating
Q9CQ60	6-phosphogluconolactonase
P63038	60 kDa heat shock protein, mitochondrial
O08848	60 kDa SS-A/Ro ribonucleoprotein
P47955	60S acidic ribosomal protein P1
P99027	60S acidic ribosomal protein P2
Q6ZWV3	60S ribosomal protein L10
P35979	60S ribosomal protein L12
P47963	60S ribosomal protein L13
P19253	60S ribosomal protein L13a
Q9CR57	60S ribosomal protein L14
P35980	60S ribosomal protein L18
P62717	60S ribosomal protein L18a
P84099	60S ribosomal protein L19
P67984	60S ribosomal protein L22
P62830	60S ribosomal protein L23
Q8BP67	60S ribosomal protein L24
P61255	60S ribosomal protein L26
P61358	60S ribosomal protein L27
P14115	60S ribosomal protein L27a
P41105	60S ribosomal protein L28
P47915	60S ribosomal protein L29
P27659	60S ribosomal protein L3
P62889	60S ribosomal protein L30
P62900	60S ribosomal protein L31
P62911	60S ribosomal protein L32
Q9D1R9	60S ribosomal protein L34
D3Z3R1	60S ribosomal protein L36
P83882	60S ribosomal protein L36a
P61514	60S ribosomal protein L37a
Q9JJI8	60S ribosomal protein L38
Q9D8E6	60S ribosomal protein L4
P47962	60S ribosomal protein L5
P47911	60S ribosomal protein L6
P14148	60S ribosomal protein L7
P62918	60S ribosomal protein L8
O88455	7-dehydrocholesterol reductase
P33434	72 kDa type IV collagenase
P20029	78 kDa glucose-regulated protein
Q5RL57	A kinase (PRKA) anchor protein 8-like
Q9WTQ5	A-kinase anchor protein 12
Q9DBR0	A-kinase anchor protein 8
Q9JHF5	A3 subunit of vacuolar-adenosine triphosphatase
Q5K4Q9	AAM-B protein
Q9Z1Q2	Abhydrolase domain-containing protein 16A
Q8BU33	Acetolactate synthase-like protein
Q8CAY6	Acetyl-CoA acetyltransferase, cytosolic
Q8QZT1	Acetyl-CoA acetyltransferase, mitochondrial
Q5SWU9	Acetyl-CoA carboxylase 1
Q9WV54	Acid ceramidase
F6UFG6	Acidic leucine-rich nuclear phosphoprotein 32 family member A (Fragment)
P97822	Acidic leucine-rich nuclear phosphoprotein 32 family member E
Q99KI0	Aconitate hydratase, mitochondrial
Q80YS6	Actin filament-associated protein 1
Q5DTU0	Actin filament-associated protein 1-like 2
E9Q9C2	Actin-binding LIM protein 1
Q9Z2N8	Actin-like protein 6A
Q9QZB7	Actin-related protein 10
P61161	Actin-related protein 2
Q9WV32	Actin-related protein 2/3 complex subunit 1B
Q9JM76	Actin-related protein 2/3 complex subunit 3
P59999	Actin-related protein 2/3 complex subunit 4
Q9CPW4	Actin-related protein 2/3 complex subunit 5
A3KGQ6	Actin-related protein 2/3 complex subunit 5
Q99JY9	Actin-related protein 3
P62737	Actin, aortic smooth muscle
P60710	Actin, cytoplasmic 1
P63260	Actin, cytoplasmic 2
G3UW84	Actinin alpha 2
Q6P4T2	Activating signal cointegrator 1 complex subunit 3-like 1
Q7TT18	Activating transcription factor 7-interacting protein 1
A2BDX0	Activity-dependent neuroprotective protein
Q80XL6	Acyl-CoA dehydrogenase family member 11
Q8JZN5	Acyl-CoA dehydrogenase family member 9, mitochondrial
Q8VCW8	Acyl-CoA synthetase family member 2, mitochondrial
A2AQN4	Acyl-CoA synthetase short-chain family member 2
F6WUQ1	Acyl-CoA-binding protein (Fragment)
Q8BYC3	Acyl-coenzyme A oxidase
O55137	Acyl-coenzyme A thioesterase 1
Q9CQR4	Acyl-coenzyme A thioesterase 13
Q9ESW4	Acylglycerol kinase, mitochondrial
G3X9I2	Acylpeptide hydrolase, isoform CRA_a
E9PWW5	ADAMTS-like protein 1
Q64010	Adapter molecule crk
Q9D1J1	Adaptin ear-binding coat-associated protein 2
Q5SVG4	Adaptor protein complex AP-1, beta 1 subunit
Q6PK77	Adenine phosphoribosyl transferase
P50247	Adenosylhomocysteinase
P54822	Adenylosuccinate lyase
P46664	Adenylosuccinate synthetase isozyme 2
P40124	Adenylyl cyclase-associated protein 1
Q640N1	Adipocyte enhancer-binding protein 1
Q9D7N9	Adipocyte plasma membrane-associated protein
P61205	ADP-ribosylation factor 3
P84084	ADP-ribosylation factor 5
P62331	ADP-ribosylation factor 6
Q9D8S3	ADP-ribosylation factor GTPase-activating protein 3
Q6P5E6	ADP-ribosylation factor-binding protein GGA2
F8WIB1	ADP-ribosylation factor-like protein 1 (Fragment)
Q9WUL7	ADP-ribosylation factor-like protein 3
Q9JKW0	ADP-ribosylation factor-like protein 6-interacting protein 1
Q9CQW2	ADP-ribosylation factor-like protein 8B
P48962	ADP/ATP translocase 1
P51881	ADP/ATP translocase 2
Q8JZQ2	AFG3-like protein 2
Q8CG76	Aflatoxin B1 aldehyde reductase member 2
Q61282	Aggrecan core protein
O08915	AH receptor-interacting protein
P58742	Aladin
A2A4P4	Alanyl-tRNA synthetase domain containing 1
Q8BGQ7	Alanyl-tRNA synthetase, cytoplasmic
Q9JII6	Alcohol dehydrogenase [NADP+]
P28474	Alcohol dehydrogenase class-3
B1ATI0	Aldehyde dehydrogenase
P47738	Aldehyde dehydrogenase, mitochondrial
P45377	Aldose reductase-related protein 2
P09242	Alkaline phosphatase, tissue-nonspecific isozyme
A2AL50	Alkylglycerone phosphate synthase
Q9EQX4	Allograft inflammatory factor 1-like
Q91VB8	Alpha globin 1
Q8R2U4	Alpha N-terminal protein methyltransferase 1A
P07758	Alpha-1-antitrypsin 1-1
P27808	Alpha-1,3-mannosyl-glycoprotein 2-beta-N-acetylglucosaminyltransferase
F7BME0	Alpha-1,3-mannosyl-glycoprotein 4-beta-N-acetylglucosaminyltransferase B (Fragment)
Q9DBE8	Alpha-1,3/1,6-mannosyltransferase ALG2
P29699	Alpha-2-HS-glycoprotein
D3YW52	Alpha-2-macroglobulin
Q7TPR4	Alpha-actinin-1
P57780	Alpha-actinin-4
Q9QYC0	Alpha-adducin
O88327	Alpha-catulin
P61164	Alpha-centractin
P60840	Alpha-endosulfine
P17182	Alpha-enolase
P02772	Alpha-fetoprotein
P46660	Alpha-internexin
P27046	Alpha-mannosidase 2
E9PYM7	Alpha-mannosidase 2C1 (Fragment)
O09174	Alpha-methylacyl-CoA racemase
Q9QWR8	Alpha-N-acetylgalactosaminidase
A2BFA6	Alpha-N-acetylglucosaminidase (Sanfilippo disease IIIB)
Q9EPC1	Alpha-parvin
Q9DB05	Alpha-soluble NSF attachment protein
Q6PAM1	Alpha-taxilin
A3KG93	Amine oxidase (Flavin containing) domain 2
Q64133	Amine oxidase [flavin-containing] A
Q8BW75	Amine oxidase [flavin-containing] B
P31230	Aminoacyl tRNA synthase complex-interacting multifunctional protein 1
Q99JW2	Aminoacylase-1
E9PYF1	Aminopeptidase B
P97449	Aminopeptidase N
B9EKN5	Amotl1 protein
Q7TQF7	Amphiphysin
P12023	Amyloid beta A4 protein
Q8WTY4	Anamorsin
P53995	Anaphase-promoting complex subunit 1
Q8BZQ7	Anaphase-promoting complex subunit 2
Q9WVM3	Anaphase-promoting complex subunit 7
G3UZ78	Androglobin (Calpain-7-like protein)
Q9R045	Angiopoietin-related protein 2
Q9EP71	Ankycorbin
G5E8K5	Ankyrin 3, epithelial, isoform CRA_c
Q810B6	Ankyrin repeat and FYVE domain-containing protein 1
Q3TPE9	Ankyrin repeat and MYND domain-containing protein 2
E9QKG6	Ankyrin repeat domain-containing protein 17
D3Z5M4	Ankyrin-1
F8WIT2	Annexin
P10107	Annexin A1
P97384	Annexin A11
P07356	Annexin A2
O35639	Annexin A3
P97429	Annexin A4
P48036	Annexin A5
P14824	Annexin A6
Q6P9J9	Anoctamin-6
P32261	Antithrombin-III
P22892	AP-1 complex subunit gamma-1
P35585	AP-1 complex subunit mu-1
P17427	AP-2 complex subunit alpha-2
P84091	AP-2 complex subunit mu
Q9Z1T1	AP-3 complex subunit beta-1
Q9JKC8	AP-3 complex subunit mu-1
Q3UHJ0	AP2-associated protein kinase 1
Q00623	Apolipoprotein A-I
Q8K4Z3	Apolipoprotein A-I-binding protein
P06728	Apolipoprotein A-IV
P51910	Apolipoprotein D
P08226	Apolipoprotein E
Q78IK4	Apolipoprotein O-like
O35841	Apoptosis inhibitor 5
Q07813	Apoptosis regulator BAX
Q9Z0X1	Apoptosis-inducing factor 1, mitochondrial
Q02013	Aquaporin-1
A2AQA7	Aquarius
Q68FF6	ARF GTPase-activating protein GIT1
E9Q3K3	Arf-GAP with GTPase, ANK repeat and PH domain-containing protein 1
E9QP44	Arf-GAP with Rho-GAP domain, ANK repeat and PH domain-containing protein 2
Q91YI0	Argininosuccinate lyase
Q9D0I9	Arginyl-tRNA synthetase, cytoplasmic
Q9D7A8	Armadillo repeat-containing protein 1
Q9D0L7	Armadillo repeat-containing protein 10
Q6A058	Armadillo repeat-containing X-linked protein 2
Q8BHS6	Armadillo repeat-containing X-linked protein 3
Q80ZP8	Armet protein
Q8BP47	Asparaginyl-tRNA synthetase, cytoplasmic
P05201	Aspartate aminotransferase, cytoplasmic
P05202	Aspartate aminotransferase, mitochondrial
Q9Z2W0	Aspartyl aminopeptidase
Q922B2	Aspartyl-tRNA synthetase, cytoplasmic
Q99MQ4	Asporin
A2BH40	AT-rich interactive domain-containing protein 1A
P28658	Ataxin-10
E9QM77	Ataxin-2
E9QND8	Atlastin-2
Q91YH5	Atlastin-3
Q8C2Q8	ATP synthase gamma chain
P03930	ATP synthase protein 8
Q03265	ATP synthase subunit alpha, mitochondrial
Q9CQQ7	ATP synthase subunit b, mitochondrial
P56480	ATP synthase subunit beta, mitochondrial
Q06185	ATP synthase subunit e, mitochondrial
P56135	ATP synthase subunit f, mitochondrial
Q9CPQ8	ATP synthase subunit g, mitochondrial
Q9DB20	ATP synthase subunit O, mitochondrial
P97450	ATP synthase-coupling factor 6, mitochondrial
A2AJ26	ATP-binding cassette sub-family A (ABC1) member 2
Q8K448	ATP-binding cassette sub-family A member 5
Q8K449	ATP-binding cassette sub-family A member 9
Q9DC29	ATP-binding cassette sub-family B member 6, mitochondrial
P55096	ATP-binding cassette sub-family D member 3
P61222	ATP-binding cassette sub-family E member 1
Q6P542	ATP-binding cassette sub-family F member 1
Q99LE6	ATP-binding cassette sub-family F member 2
Q91V92	ATP-citrate synthase
Q9JHS4	ATP-dependent Clp protease ATP-binding subunit clpX-like, mitochondrial
E9QNN1	ATP-dependent RNA helicase A
Q91VR5	ATP-dependent RNA helicase DDX1
Q8K363	ATP-dependent RNA helicase DDX18
Q61655	ATP-dependent RNA helicase DDX19A
Q8VDW0	ATP-dependent RNA helicase DDX39A
Q62167	ATP-dependent RNA helicase DDX3X
Q810A7	ATP-dependent RNA helicase DDX42
Q99MJ9	ATP-dependent RNA helicase DDX50
Q6PGC1	ATP-dependent RNA helicase Dhx29
A2A4P0	ATP-dependent RNA helicase DHX8
O88967	ATP-dependent zinc metalloprotease YME1L1
O54984	ATPase Asna1
Q9D5T0	ATPase family AAA domain-containing protein 1
Q925I1	ATPase family AAA domain-containing protein 3
A2AQC3	ATPase, class II, type 9A
Q8VCE0	ATPase, Na+/K+ transporting, alpha 3 polypeptide
Q6VVW5	Atrial natriuretic peptide receptor 2
Q99J83	Autophagy protein 5
A2ALM8	B-cell receptor-associated protein 31
E9PYU6	Baculoviral IAP repeat-containing protein 6 (EC 6.3.2.-) (BIR repeat-containing ubiquitin-conjugating enzyme) (BRUCE) (Ubiquitin-conjugating BIR domain enzyme apollon) (APOLLON)
Q60739	BAG family molecular chaperone regulator 1
Q91YN9	BAG family molecular chaperone regulator 2
Q9JLV1	BAG family molecular chaperone regulator 3
Q8CI32	BAG family molecular chaperone regulator 5
Q9R069	Basal cell adhesion molecule
E9PZ16	Basement membrane-specific heparan sulfate proteoglycan core protein
Q9CQC6	Basic leucine zipper and W2 domain-containing protein 1
F8WI22	Bcl-2-associated transcription factor 1
Q99L88	Beta-1-syntrophin
Q8BHT6	Beta-1,3-glucosyltransferase
Q01339	Beta-2-glycoprotein 1
P01887	Beta-2-microglobulin
Q61235	Beta-2-syntrophin
Q9QYB8	Beta-adducin
Q9CWL8	Beta-catenin-like protein 1
Q8R5C5	Beta-centractin
P21550	Beta-enolase
E9PVK3	Beta-galactosidase
P29416	Beta-hexosaminidase subunit alpha
P20060	Beta-hexosaminidase subunit beta
P82349	Beta-sarcoglycan
P28663	Beta-soluble NSF attachment protein
D3Z3Y6	Beta-tectorin
B2KG46	Bicaudal D homolog 1 (Drosophila)
Q8CGC7	Bifunctional aminoacyl-tRNA synthetase
Q9DBL7	Bifunctional coenzyme A synthase
Q9CWJ9	Bifunctional purine biosynthesis protein PURH
P28653	Biglycan
Q9CY64	Biliverdin reductase A
Q8R016	Bleomycin hydrolase
Q8CJ69	BMP-binding endothelial regulator protein
P36895	Bone morphogenetic protein receptor type-1A
Q61711	Bone sialoprotein 2
Q91XV3	Brain acid soluble protein 1
B1AZ46	Brain-specific angiogenesis inhibitor 1-associated protein 2
Q3U3J1	Branched chain ketoacid dehydrogenase E1, alpha polypeptide
O35855	Branched-chain-amino-acid aminotransferase, mitochondrial
Q80YN3	Breast carcinoma-amplified sequence 1 homolog
Q8BXV2	BRI3-binding protein
G5E8J3	Bromodomain and WD repeat domain containing 2, isoform CRA_a
A2A654	Bromodomain PHD finger transcription factor
Q6WVG3	BTB/POZ domain-containing protein KCTD12
F6SH71	BTB/POZ domain-containing protein KCTD2 (Fragment)
Q922D8	C-1-tetrahydrofolate synthase, cytoplasmic
Q8R048	C-myc binding protein
O88712	C-terminal-binding protein 1
Q9EPW4	C-type lectin domain family 3 member A
Q64449	C-type mannose receptor 2
Q80W54	CAAX prenyl protease 1 homolog
P09803	Cadherin-1
P12658	Calbindin
G5E8I8	Calcium homeostasis endoplasmic reticulum protein, isoform CRA_b
Q8BH59	Calcium-binding mitochondrial carrier protein Aralar1
Q8BMD8	Calcium-binding mitochondrial carrier protein SCaMC-1
P61022	Calcium-binding protein p22
Q9CXW3	Calcyclin-binding protein
Q8VCQ8	Caldesmon 1
P62204	Calmodulin
P35564	Calnexin
D3YW48	Calpain small subunit 1 (Fragment)
O35350	Calpain-1 catalytic subunit
O08529	Calpain-2 catalytic subunit
O08688	Calpain-5
O35646	Calpain-6
Q9DAW9	Calponin-3
P14211	Calreticulin
Q08331	Calretinin
O35887	Calumenin
P31324	cAMP-dependent protein kinase type II-beta regulatory subunit
P56212	cAMP-regulated phosphoprotein 19
D3Z2Z1	CAP-Gly domain-containing linker protein 1
Q99LB4	Capping protein (Actin filament), gelsolin-like
Q60865	Caprin-1
Q8C196	Carbamoyl-phosphate synthase [ammonia], mitochondrial
B2RQC6	Carbamoyl-phosphate synthetase 2, aspartate transcarbamylase, and dihydroorotase
Q80V53	Carbohydrate sulfotransferase 14
Q9WVT6	Carbonic anhydrase 14
P16015	Carbonic anhydrase 3
P48758	Carbonyl reductase [NADPH] 1
Q91VT4	Carbonyl reductase family member 4
Q8VCT4	Carboxylesterase 3
O89001	Carboxypeptidase D
Q80V42	Carboxypeptidase M
P97742	Carnitine O-palmitoyltransferase 1, liver isoform
P52825	Carnitine O-palmitoyltransferase 2, mitochondrial
P51942	Cartilage matrix protein
Q9CYD3	Cartilage-associated protein
E9Q3W1	Casein kinase I isoform alpha
Q9DC28	Casein kinase I isoform delta
Q60737	Casein kinase II subunit alpha
O54833	Casein kinase II subunit alpha'
G3UZJ5	Casein kinase II subunit beta (Fragment)
E9PY58	Caseinolytic peptidase B protein homolog
B9EJ23	Cask protein
P70677	Caspase-3
P24270	Catalase
G3X9V2	Catenin (Cadherin associated protein), delta 1, isoform CRA_a
P26231	Catenin alpha-1
Q61301	Catenin alpha-2
Q02248	Catenin beta-1
P10605	Cathepsin B
P18242	Cathepsin D
P55097	Cathepsin K
P06797	Cathepsin L1
Q9WUU7	Cathepsin Z
P24668	Cation-dependent mannose-6-phosphate receptor
Q07113	Cation-independent mannose-6-phosphate receptor
Q9DCC5	Cbx3 protein
P53569	CCAAT/enhancer-binding protein zeta
Q9D9U9	Ccdc19 protein
Q8BH15	CCR4-NOT transcription complex subunit 10
Q8K0V4	CCR4-NOT transcription complex subunit 3
Q91V78	CD 81 antigen, isoform CRA_c
Q8R422	CD109 antigen
E9Q3Q6	CD166 antigen
Q9JLQ0	CD2-associated protein
A2APM1	CD44 antigen
P41731	CD63 antigen
P40237	CD82 antigen
Q91W92	Cdc42 effector protein 1
Q8BGH7	CDC42 small effector protein 2
Q91WS0	CDGSH iron-sulfur domain-containing protein 1
Q9CQB5	CDGSH iron-sulfur domain-containing protein 2
Q8BI72	CDKN2A-interacting protein
Q8VDP6	CDP-diacylglycerol--inositol 3-phosphatidyltransferase
G3UZM4	Cell adhesion molecule 2 (Fragment)
Q8R464	Cell adhesion molecule 4
Q8VEK0	Cell cycle control protein 50A
Q9JKC6	Cell cycle exit and neuronal differentiation protein 1
Q9JKY0	Cell differentiation protein RCD1 homolog
P60766	Cell division control protein 42 homolog
Q6A068	Cell division cycle 5-related protein
Q8CH18	Cell division cycle and apoptosis regulator protein 1
Q8R349	Cell division cycle protein 16 homolog
A2A6Q5	Cell division cycle protein 27 homolog
Q08288	Cell growth-regulating nucleolar protein
Q8R2Y2	Cell surface glycoprotein MUC18
P62965	Cellular retinoic acid-binding protein 1
D4AFX6	Centaurin beta 2
Q9CXS4	Centromere protein V
E9QKK1	Centromere-associated protein E
O54692	Centromere/kinetochore protein zw10 homolog
Q6P5D4	Centrosomal protein of 135 kDa
Q6A065	Centrosomal protein of 170 kDa
G3X8Q5	Ceruloplasmin, isoform CRA_a
Q8BHG9	CGG triplet repeat-binding protein 1
Q921W0	Charged multivesicular body protein 1a
Q8BJF9	Charged multivesicular body protein 2b
Q9D8B3	Charged multivesicular body protein 4b
Q9D7S9	Charged multivesicular body protein 5
Q922Q9	Chitinase domain-containing protein 1
A2AEM2	Chloride channel CLIC-like 1
Q9Z1Q5	Chloride intracellular channel protein 1
Q9QYB1	Chloride intracellular channel protein 4
Q8BHB9	Chloride intracellular channel protein 6
Q8BJ64	Choline dehydrogenase, mitochondrial
Q921V7	Choline transporter-like protein 3
Q03311	Cholinesterase
O55226	Chondroadherin
G5E892	Chondroitin sulfate proteoglycan 4
P83917	Chromobox protein homolog 1
Q61686	Chromobox protein homolog 5
E9QAS4	Chromodomain-helicase-DNA-binding protein 4
F7AL76	Chromodomain-helicase-DNA-binding protein 8 (Fragment)
A8E636	Chsy1 protein (Fragment)
B2RSU6	Cingulin-like 1
Q8R4N0	Citrate lyase subunit beta-like protein, mitochondrial
Q9CZU6	Citrate synthase, mitochondrial
Q5SUH6	Clathrin interactor 1
Q5SXR6	Clathrin, heavy polypeptide (Hc)
B2LVG5	Cleavage and polyadenylation specific factor 4 isoform 1
Q9EPU4	Cleavage and polyadenylation specificity factor subunit 1
O35218	Cleavage and polyadenylation specificity factor subunit 2
Q9QXK7	Cleavage and polyadenylation specificity factor subunit 3
Q9CQF3	Cleavage and polyadenylation specificity factor subunit 5
Q6NVF9	Cleavage and polyadenylation specificity factor subunit 6
Q99LC2	Cleavage stimulation factor subunit 1
Q99LI7	Cleavage stimulation factor subunit 3
Q8VBZ3	Cleft lip and palate transmembrane protein 1 homolog
E9Q6L0	CLIP-associating protein 1
Q06890	Clusterin
Q9CQI6	Coactosin-like protein
Q8BH61	Coagulation factor XIII A chain
F8WHL2	Coatomer subunit alpha
Q9JIF7	Coatomer subunit beta
O55029	Coatomer subunit beta'
Q5XJY5	Coatomer subunit delta
O89079	Coatomer subunit epsilon
E9Q5P4	Coatomer subunit gamma
P61924	Coatomer subunit zeta-1
D3Z1G7	Cob(I)yrinic acid a,c-diamide adenosyltransferase, mitochondrial
Q62507	Cochlin
P18760	Cofilin-1
P45591	Cofilin-2
F8WHU7	Cohesin subunit SA-1
Q8BRN9	Coiled-coil and C2 domain-containing protein 1B
Q8C7V8	Coiled-coil domain-containing protein 134
Q640L5	Coiled-coil domain-containing protein 18
Q9JIG7	Coiled-coil domain-containing protein 22
Q78PG9	Coiled-coil domain-containing protein 25
Q9D024	Coiled-coil domain-containing protein 47
F7C265	Coiled-coil domain-containing protein 47 (Fragment)
Q8R3Q6	Coiled-coil domain-containing protein 58
Q8K003	Coiled-coil domain-containing protein 72
Q8R2G6	Coiled-coil domain-containing protein 80
Q9JJ89	Coiled-coil domain-containing protein 86
E9QAD4	Coiled-coil domain-containing protein 93
E9Q284	Coilin
Q91W50	Cold shock domain-containing protein E1
P60824	Cold-inducible RNA-binding protein
P11087	Collagen alpha-1(I) chain
P02463	Collagen alpha-1(IV) chain
O88207	Collagen alpha-1(V) chain
Q04857	Collagen alpha-1(VI) chain
Q61245	Collagen alpha-1(XI) chain
Q60847	Collagen alpha-1(XII) chain
E9QPX1	Collagen alpha-1(XVIII) chain
Q01149	Collagen alpha-2(I) chain
P08122	Collagen alpha-2(IV) chain
Q07643	Collagen alpha-2(IX) chain
Q3U962	Collagen alpha-2(V) chain
Q02788	Collagen alpha-2(VI) chain
Q8C6K9	Collagen alpha-6(VI) chain
B7ZNH7	Collagen, type XIV, alpha 1
P33435	Collagenase 3
Q8K4Q8	Collectin-12
Q63829	COMM domain-containing protein 3
Q3V4B5	COMM domain-containing protein 6
Q9CZG3	COMM domain-containing protein 8
P01027	Complement C3
O89103	Complement component C1q receptor
Q6NZK3	Complement component factor h
Q8C156	Condensin complex subunit 2
E9QL65	Conserved oligomeric Golgi complex subunit 3
G3UWH9	Conserved oligomeric Golgi complex subunit 4 (Fragment)
Q8C0L8	Conserved oligomeric Golgi complex subunit 5
Q8CBC4	Consortin
Q6A0A9	Constitutive coactivator of PPAR-gamma-like protein 1
Q8C3F2	Constitutive coactivator of PPAR-gamma-like protein 2
G5E878	Contactin 3
P12960	Contactin-1
O54991	Contactin-associated protein 1
A2AQE4	COP9 (Constitutive photomorphogenic) homolog, subunit 2 (Arabidopsis thaliana)
O88543	COP9 signalosome complex subunit 3
O88544	COP9 signalosome complex subunit 4
O35864	COP9 signalosome complex subunit 5
D3Z0F5	COP9 signalosome complex subunit 6
Q9CZ04	COP9 signalosome complex subunit 7a
Q8VBV7	COP9 signalosome complex subunit 8
B2RS65	Copine VIII
Q8C166	Copine-1
Q8BT60	Copine-3
Q8BLR2	Copine-4
Q9QZQ8	Core histone macro-H2A.1
Q8CCK0	Core histone macro-H2A.2
O89053	Coronin-1A
Q9WUM3	Coronin-1B
Q9WUM4	Coronin-1C
Q9D2V7	Coronin-7
Q921L6	Cortactin, isoform CRA_a
P97792	Coxsackievirus and adenovirus receptor homolog
Q04447	Creatine kinase B-type
P07310	Creatine kinase M-type
P30275	Creatine kinase U-type, mitochondrial
F8VPR5	CREB-binding protein
P47941	Crk-like protein
Q6P1J1	Crmp1 protein
P63154	Crooked neck-like protein 1
Q5SUQ9	CST complex subunit CTC1
Q3UXU8	CST complex subunit STN1
E9PY90	cTAGE family member 5
Q99LJ0	CTTNBP2 N-terminal-like protein
Q3TPM3	Cullin-1 (Fragment)
Q9D4H8	Cullin-2
Q9JLV5	Cullin-3
A2A432	Cullin-4B
E9PV12	Cullin-5
Q6ZQ38	Cullin-associated NEDD8-dissociated protein 1
Q6ZQ73	Cullin-associated NEDD8-dissociated protein 2
Q8CI33	CWF19-like protein 1
Q91WA4	CXXC-type zinc finger protein 5
Q01147	Cyclic AMP-responsive element-binding protein 1
Q69ZA1	Cyclin-dependent kinase 13
Q64261	Cyclin-dependent kinase 6
Q62426	Cystatin-B
P97315	Cysteine and glycine-rich protein 1
P97314	Cysteine and glycine-rich protein 2
Q8BGE6	Cysteine protease ATG4B
Q9DCT8	Cysteine-rich protein 2
Q91XD7	Cysteine-rich with EGF-like domain protein 1
Q9CYA0	Cysteine-rich with EGF-like domain protein 2
Q9CZ13	Cytochrome b-c1 complex subunit 1, mitochondrial
Q9DB77	Cytochrome b-c1 complex subunit 2, mitochondrial
Q9CR68	Cytochrome b-c1 complex subunit Rieske, mitochondrial
P56395	Cytochrome b5
Q9CQX2	Cytochrome b5 type B
P00405	Cytochrome c oxidase subunit 2
P19783	Cytochrome c oxidase subunit 4 isoform 1, mitochondrial
P12787	Cytochrome c oxidase subunit 5A, mitochondrial
P19536	Cytochrome c oxidase subunit 5B, mitochondrial
P56391	Cytochrome c oxidase subunit 6B1
Q9CPQ1	Cytochrome c oxidase subunit 6C
E9PZS8	Cytochrome c oxidase subunit 7A-related protein, mitochondrial
P48771	Cytochrome c oxidase subunit 7A2, mitochondrial
P62897	Cytochrome c, somatic
Q9D0M3	Cytochrome c1, heme protein, mitochondrial
Q8BKE6	Cytochrome P450 20A1
Q924D1	Cytochrome P450 CYP2J9
P28271	Cytoplasmic aconitate hydratase
Q9JHU4	Cytoplasmic dynein 1 heavy chain 1
Q8R1Q8	Cytoplasmic dynein 1 light intermediate chain 1
Q6PDL0	Cytoplasmic dynein 1 light intermediate chain 2
Q7TMB8	Cytoplasmic FMR1-interacting protein 1
Q99M51	Cytoplasmic protein NCK1
Q8BMK4	Cytoskeleton-associated protein 4
Q8R0Y6	Cytosolic 10-formyltetrahydrofolate dehydrogenase
Q9R060	Cytosolic Fe-S cluster assembly factor NUBP1
Q9R061	Cytosolic Fe-S cluster assembly factor NUBP2
Q9D1A2	Cytosolic non-specific dipeptidase
Q5SXY1	Cytospin-B
Q61753	D-3-phosphoglycerate dehydrogenase
Q80XN0	D-beta-hydroxybutyrate dehydrogenase, mitochondrial
O35215	D-dopachrome decarboxylase
Q3UGB5	DAZ associated protein 1, isoform CRA_b
Q8K3H0	DCC-interacting protein 13-alpha
Q8K3G9	DCC-interacting protein 13-beta
Q8QZV3	Dci protein
Q3U741	DEAD (Asp-Glu-Ala-Asp) box polypeptide 17, isoform CRA_a
G3X8Y4	DEAH (Asp-Glu-Ala-His) box polypeptide 36, isoform CRA_a
Q80X98	DEAH (Asp-Glu-Ala-His) box polypeptide 38
Q8C9B9	Death-inducer obliterator 1
P28654	Decorin
A2A9M5	Dedicator of cytokinesis 7
Q8BUR4	Dedicator of cytokinesis protein 1
B2RY04	Dedicator of cytokinesis protein 5
E9QPN7	Dedicator of cytokinesis protein 6
Q99L04	Dehydrogenase/reductase SDR family member 1
Q9CXR1	Dehydrogenase/reductase SDR family member 7
P10518	Delta-aminolevulinic acid dehydratase
P82347	Delta-sarcoglycan
Q9CQJ6	Density-regulated protein
Q8R2M2	Deoxynucleotidyltransferase terminal-interacting protein 2
Q8BHC4	Dephospho-CoA kinase domain-containing protein
P31001	Desmin
E9Q557	Desmoplakin
Q9R0P5	Destrin
P32233	Developmentally-regulated GTP-binding protein 1
Q9JIQ3	Diablo homolog, mitochondrial
Q9Z2A7	Diacylglycerol O-acyltransferase 1
Q8BTT6	Digestive organ expansion factor homolog
O08749	Dihydrolipoyl dehydrogenase, mitochondrial
Q8BMF4	Dihydrolipoyllysine-residue acetyltransferase component of pyruvate dehydrogenase complex, mitochondrial
Q9D2G2	Dihydrolipoyllysine-residue succinyltransferase component of 2-oxoglutarate dehydrogenase complex, mitochondrial
Q8BVI4	Dihydropteridine reductase
Q3TMU8	Dihydropyrimidinase-like 4
O08553	Dihydropyrimidinase-related protein 2
E9PWE8	Dihydropyrimidinase-related protein 3
Q9EQF6	Dihydropyrimidinase-related protein 5
Q8CHR6	Dihydropyrimidine dehydrogenase [NADP+]
P50285	Dimethylaniline monooxygenase [N-oxide-forming] 1
Q9ET22	Dipeptidyl peptidase 2
Q99KK7	Dipeptidyl peptidase 3
E9QL31	Disabled homolog 2
Q3UH60	Disco-interacting protein 2 homolog B
Q62371	Discoidin domain-containing receptor 2
O35598	Disintegrin and metalloproteinase domain-containing protein 10
E9PXU2	Disintegrin and metalloproteinase domain-containing protein 17
P13864	DNA (cytosine-5)-methyltransferase 1
O88508	DNA (cytosine-5)-methyltransferase 3A
Q3U1J4	DNA damage-binding protein 1
B1AT03	DNA ligase
P43247	DNA mismatch repair protein Msh2
P52431	DNA polymerase delta catalytic subunit
O35654	DNA polymerase delta subunit 2
P70388	DNA repair protein RAD50
Q60596	DNA repair protein XRCC1
P97310	DNA replication licensing factor MCM2
P25206	DNA replication licensing factor MCM3
P49717	DNA replication licensing factor MCM4
P49718	DNA replication licensing factor MCM5
P97311	DNA replication licensing factor MCM6
Q61881	DNA replication licensing factor MCM7
G3X9I1	DNA segment, Chr 6, Wayne State University 176, expressed, isoform CRA_a
Q04750	DNA topoisomerase 1
Q01320	DNA topoisomerase 2-alpha
Q64511	DNA topoisomerase 2-beta
Q9Z321	DNA topoisomerase 3-beta-1
P28352	DNA-(apurinic or apyrimidinic site) lyase
Q9JKB3	DNA-binding protein A
O35134	DNA-directed RNA polymerase I subunit RPA1
P08775	DNA-directed RNA polymerase II subunit RPB1
Q8CFI7	DNA-directed RNA polymerase II subunit RPB2
Q9D7M8	DNA-directed RNA polymerase II subunit RPB4
P62488	DNA-directed RNA polymerase II subunit RPB7
P52432	DNA-directed RNA polymerases I and III subunit RPAC1
Q80UW8	DNA-directed RNA polymerases I, II, and III subunit RPABC1
Q923G2	DNA-directed RNA polymerases I, II, and III subunit RPABC3
Q8C4C9	DnaJ (Hsp40) homolog, subfamily B, member 12, isoform CRA_d
P63037	DnaJ homolog subfamily A member 1
Q9QYJ0	DnaJ homolog subfamily A member 2
Q9QYJ3	DnaJ homolog subfamily B member 1
Q99KV1	DnaJ homolog subfamily B member 11
Q9D832	DnaJ homolog subfamily B member 4
Q9DC23	DnaJ homolog subfamily C member 10
Q5U458	DnaJ homolog subfamily C member 11
Q91YW3	DnaJ homolog subfamily C member 3
P60904	DnaJ homolog subfamily C member 5
F7BTP8	DnaJ homolog subfamily C member 7 (Fragment)
Q91WN1	DnaJ homolog subfamily C member 9
O70152	Dolichol-phosphate mannosyltransferase
O54734	Dolichyl-diphosphooligosaccharide--protein glycosyltransferase 48 kDa subunit
Q91YQ5	Dolichyl-diphosphooligosaccharide--protein glycosyltransferase subunit 1
P61804	Dolichyl-diphosphooligosaccharide--protein glycosyltransferase subunit DAD1
P46978	Dolichyl-diphosphooligosaccharide--protein glycosyltransferase subunit STT3A
Q3TDQ1	Dolichyl-diphosphooligosaccharide--protein glycosyltransferase subunit STT3B
Q61550	Double-strand-break repair protein rad21 homolog
O35075	Down syndrome critical region protein 3 homolog
Q62418	Drebrin-like protein
P47809	Dual specificity mitogen-activated protein kinase kinase 4
P70236	Dual specificity mitogen-activated protein kinase kinase 6
E9Q3M3	Dynactin subunit 1
Q99KJ8	Dynactin subunit 2
Q9Z0Y1	Dynactin subunit 3
E9PUD2	Dynamin-1-like protein
F7A0B0	Dynamin-1-like protein
Q3T9X3	Dynamin-2
A2BFF8	Dynein cytoplasmic 1 intermediate chain 2
P63168	Dynein light chain 1, cytoplasmic
Q9D0M5	Dynein light chain 2, cytoplasmic
P62627	Dynein light chain roadblock-type 1
E9PXE5	Dystonin
G3UYM7	Dystrobrevin
G5E8S4	Dystrobrevin alpha, isoform CRA_a
Q62165	Dystroglycan
P11531	Dystrophin
Q9ERU9	E3 SUMO-protein ligase RanBP2
Q9Z1K5	E3 ubiquitin-protein ligase ARIH1
Q5DTM8	E3 ubiquitin-protein ligase BRE1A
Q3KNM2	E3 ubiquitin-protein ligase MARCH5
P46935	E3 ubiquitin-protein ligase NEDD4
P62878	E3 ubiquitin-protein ligase RBX1
Q9CQJ4	E3 ubiquitin-protein ligase RING2
Q14B02	E3 ubiquitin-protein ligase RNF133
E9Q555	E3 ubiquitin-protein ligase RNF213 (EC 6.3.2.-)
Q8R0K2	E3 ubiquitin-protein ligase TRIM31
E9QP19	E3 ubiquitin-protein ligase TRIM33
O70481	E3 ubiquitin-protein ligase UBR1
Q61510	E3 ubiquitin/ISG15 ligase TRIM25
Q8CCJ3	E3 UFM1-protein ligase 1
Q8BL66	Early endosome antigen 1
E9QK48	Echinoderm microtubule-associated protein-like 2
G3X9S2	Ectonucleotide pyrophosphatase/phosphodiesterase 1, isoform CRA_d
Q8C845	EF hand domain containing 2
Q8CD10	EF-hand domain-containing family member A1
Q9D4J1	EF-hand domain-containing protein D1
Q8BPB5	EGF-containing fibulin-like extracellular matrix protein 1
Q9EQP2	EH domain-containing protein 4
A2A4B4	Elastin microfibril interfacer 3
B1AXZ4	ELAV (Embryonic lethal, abnormal vision, Drosophila)-like 2 (Hu antigen B)
A2A9R6	ELAV (Embryonic lethal, abnormal vision, Drosophila)-like 4 (Hu antigen D)
P70372	ELAV-like protein 1
Q60900	ELAV-like protein 3
Q99LC5	Electron transfer flavoprotein subunit alpha, mitochondrial
Q9DCW4	Electron transfer flavoprotein subunit beta
Q921G7	Electron transfer flavoprotein-ubiquinone oxidoreductase, mitochondrial
F8VPM7	ELKS/Rab6-interacting/CAST family member 1
P10126	Elongation factor 1-alpha 1
O70251	Elongation factor 1-beta
Q9D8N0	Elongation factor 1-gamma
P58252	Elongation factor 2
Q8K0D5	Elongation factor G, mitochondrial
Q9CZR8	Elongation factor Ts, mitochondrial
Q8C0D5	Elongation factor Tu GTP-binding domain-containing protein 1
Q8BFR5	Elongation factor Tu, mitochondrial
Q7TT37	Elongator complex protein 1
Q91WG4	Elongator complex protein 2
Q64355	Embryonal Fyn-associated substrate
O08579	Emerin
Q99K41	EMILIN-1
Q8K482	EMILIN-2
Q3UAM9	Endoglin
Q62419	Endophilin-A2
Q9EQH2	Endoplasmic reticulum aminopeptidase 1
Q3UVK0	Endoplasmic reticulum metallopeptidase 1
P57759	Endoplasmic reticulum resident protein 29
Q9D1Q6	Endoplasmic reticulum resident protein 44
F6SLP4	Endoplasmic reticulum-Golgi intermediate compartment protein 1 (Fragment)
Q9CQE7	Endoplasmic reticulum-Golgi intermediate compartment protein 3
P08113	Endoplasmin
P48302	Endothelin B receptor
Q4PZA2	Endothelin-converting enzyme 1
Q8BPU7	Engulfment and cell motility protein 1
G5E896	Enhancer of mRNA decapping 4, isoform CRA_b
Q8K2D3	Enhancer of mRNA-decapping protein 3
P84089	Enhancer of rudimentary homolog
F6YTG0	Enoyl-CoA hydratase domain-containing protein 2, mitochondrial (Fragment)
Q8BH95	Enoyl-CoA hydratase, mitochondrial
F6T930	Enoyl-CoA hydratase, mitochondrial (Fragment)
A3KG02	Eph receptor B2
Q03137	Ephrin type-A receptor 4
E9PWK7	Ephrin type-B receptor 4
P52795	Ephrin-B1
Q01279	Epidermal growth factor receptor
Q99K30	Epidermal growth factor receptor kinase substrate 8-like protein 2
P42567	Epidermal growth factor receptor substrate 15
G5E8D6	Epidermal growth factor-containing fibulin-like extracellular matrix protein 2, isoform CRA_c
Q9Z0J0	Epididymal secretory protein E1
P70186	Epiphycan
Q99JW5	Epithelial cell adhesion molecule
Q8VEH5	EPM2A-interacting protein 1
E9PWK1	Epoxide hydrolase 1
Q8CHU3	Epsin-2
Q8C7X2	ER membrane protein complex subunit 1
B7ZNX6	Erbb2ip protein
Q91X78	Erlin-1
Q8BFZ9	Erlin-2
A2A842	Erythrocyte protein band 4.1
A2AUK5	Erythrocyte protein band 4.1-like 1
G3X9B8	Erythrocyte protein band 4.1-like 2, isoform CRA_b
Q9D172	ES1 protein homolog, mitochondrial
Q91V76	Ester hydrolase C11orf54 homolog
Q9EQ06	Estradiol 17-beta-dehydrogenase 11
O70503	Estradiol 17-beta-dehydrogenase 12
P60843	Eukaryotic initiation factor 4A-I
Q91VC3	Eukaryotic initiation factor 4A-III
Q149F3	Eukaryotic peptide chain release factor GTP-binding subunit ERF3B
Q8BWY3	Eukaryotic peptide chain release factor subunit 1
Q9D1M4	Eukaryotic translation elongation factor 1 epsilon-1
Q6ZWX6	Eukaryotic translation initiation factor 2 subunit 1
Q99L45	Eukaryotic translation initiation factor 2 subunit 2
Q9Z0N1	Eukaryotic translation initiation factor 2 subunit 3, X-linked
Q9Z0N2	Eukaryotic translation initiation factor 2 subunit 3, Y-linked
Q8BJW6	Eukaryotic translation initiation factor 2A
B1AUN2	Eukaryotic translation initiation factor 2B, subunit 3
E9PUG7	Eukaryotic translation initiation factor 2D
P23116	Eukaryotic translation initiation factor 3 subunit A
Q8R1B4	Eukaryotic translation initiation factor 3 subunit C
O70194	Eukaryotic translation initiation factor 3 subunit D
P60229	Eukaryotic translation initiation factor 3 subunit E
Q9DCH4	Eukaryotic translation initiation factor 3 subunit F
Q9Z1D1	Eukaryotic translation initiation factor 3 subunit G
Q91WK2	Eukaryotic translation initiation factor 3 subunit H
Q9QZD9	Eukaryotic translation initiation factor 3 subunit I
Q9DBZ5	Eukaryotic translation initiation factor 3 subunit K
Q8QZY1	Eukaryotic translation initiation factor 3 subunit L
Q99JX4	Eukaryotic translation initiation factor 3 subunit M
Q3UGC7	Eukaryotic translation initiation factor 3, subunit J
E9PVC6	Eukaryotic translation initiation factor 4 gamma 1
A2AMI2	Eukaryotic translation initiation factor 4 gamma, 3
Q8BGD9	Eukaryotic translation initiation factor 4B
P63073	Eukaryotic translation initiation factor 4E
Q9WUK2	Eukaryotic translation initiation factor 4H
P59325	Eukaryotic translation initiation factor 5
P63242	Eukaryotic translation initiation factor 5A-1
Q05D44	Eukaryotic translation initiation factor 5B
Q5SUT0	Ewing sarcoma breakpoint region 1
P56564	Excitatory amino acid transporter 1
Q6KAR6	Exocyst complex component 3
O35382	Exocyst complex component 4
A2AAN0	Exocyst complex component 7
Q6PGF7	Exocyst complex component 8
Q8K366	Exosc10 protein
Q8BTW3	Exosome complex component MTR3
Q7TQK4	Exosome complex component RRP40
Q921I9	Exosome complex component RRP41
Q9D753	Exosome complex component RRP43
Q4VBW5	Exosome component 7
Q6P5F9	Exportin-1
Q9ERK4	Exportin-2
Q9ESJ0	Exportin-4
Q924C1	Exportin-5
E9PUW7	Exportin-7
Q9CRT8	Exportin-T
Q3U7R1	Extended synaptotagmin-1
Q3TZZ7	Extended synaptotagmin-2
Q80T14	Extracellular matrix protein FRAS1
P26040	Ezrin
P47753	F-actin-capping protein subunit alpha-1
P47754	F-actin-capping protein subunit alpha-2
Q80UW2	F-box only protein 2
Q78JE5	F-box only protein 22
Q8BMI0	F-box only protein 38
Q8BHJ5	F-box-like/WD repeat-containing protein TBL1XR1
Q920B9	FACT complex subunit SPT16
A2AJ72	Far upstream element (FUSE) binding protein 3
Q91WJ8	Far upstream element-binding protein 1
Q3U0V1	Far upstream element-binding protein 2
Q920E5	Farnesyl pyrophosphate synthase
P54731	FAS-associated factor 1
Q3TDN2	FAS-associated factor 2
Q61553	Fascin
Q920L1	Fatty acid desaturase 1
P19096	Fatty acid synthase
E9Q0H6	Fatty acid-binding protein, brain
Q05816	Fatty acid-binding protein, epidermal
Q3UFK8	FERM domain-containing protein 8
F8VPU2	FERM, RhoGEF and pleckstrin domain-containing protein 1
Q91VS8	FERM, RhoGEF and pleckstrin domain-containing protein 2
Q8CIB5	Fermitin family homolog 2
Q8K1B8	Fermitin family homolog 3
P09528	Ferritin heavy chain
P29391	Ferritin light chain 1
P22315	Ferrochelatase, mitochondrial
Q6P9Q4	FH1/FH2 domain-containing protein 1
A2AQ53	Fibrillin 1
Q61555	Fibrillin-2
Q8K0E8	Fibrinogen beta chain
Q8VCM7	Fibrinogen gamma chain
P50608	Fibromodulin
G5E8M2	Fibronectin 1, isoform CRA_d
Q6NWW9	Fibronectin type III domain-containing protein 3B
F6TLV3	Fibronectin type-III domain-containing protein 3A (Fragment)
G5E8B3	Fibulin 2, isoform CRA_c
Q9WVH9	Fibulin-5
Q80X90	Filamin-B
D3Z576	Filamin-C
B7FAU9	Filamin, alpha
O08917	Flotillin-1
E9PYJ6	Focadhesin
Q62356	Follistatin-related protein 1
P42128	Forkhead box protein K1
E9PUK3	Formin-binding protein 1-like
A2APV2	Formin-like protein 2
A6H6N4	Four and a half LIM domains 3
O70433	Four and a half LIM domains protein 2
D3Z6U8	Fragile X mental retardation protein 1 homolog
Q61584	Fragile X mental retardation syndrome-related protein 1
Q6NVD0	FRAS1-related extracellular matrix protein 2
O35943	Frataxin, mitochondrial
Q9CY57	Friend of PRMT1 protein
Q61090	Frizzled-7
P05064	Fructose-bisphosphate aldolase A
Q91Y97	Fructose-bisphosphate aldolase B
P05063	Fructose-bisphosphate aldolase C
Q3TC72	Fumarylacetoacetate hydrolase domain-containing protein 2A
Q9D6K8	FUN14 domain-containing protein 2
Q3UNH4	G protein-regulated inducer of neurite outgrowth 1
Q8BWS5	G protein-regulated inducer of neurite outgrowth 3
Q91ZV8	G-protein coupled receptor 124
E9Q179	G-rich sequence factor 1
Q9JIA6	Galactokinase
P16045	Galectin-1
Q07797	Galectin-3-binding protein
Q8VED9	Galectin-related protein A
P60521	Gamma-aminobutyric acid receptor-associated protein-like 2
P17183	Gamma-enolase
Q8C7B4	Gamma-glutamyltransferase 5
Q99JP7	Gamma-glutamyltransferase 7
Q9CWZ7	Gamma-soluble NSF attachment protein
Q9Z0F7	Gamma-synuclein
Q60648	Ganglioside GM2 activator
Q921C1	Gap junction gamma-3 protein
E9Q0S1	Gap junction protein
P23591	GDP-L-fucose synthase
A2AFQ9	Gem (Nuclear organelle) associated protein 5
Q8BMQ2	General transcription factor 3C polypeptide 4
Q3UHU8	General transcription factor II-I
Q9D0D5	General transcription factor IIE subunit 1
Q9D902	General transcription factor IIE subunit 2
Q8R0A0	General transcription factor IIF subunit 2
Q3TMP1	General transcription factor IIIC, polypeptide 3
Q9Z1Z0	General vesicular transport factor p115
Q5SNZ0	Girdin
Q07235	Glia-derived nexin
P03995	Glial fibrillary acidic protein
Q9JK38	Glucosamine 6-phosphate N-acetyltransferase
Q00612	Glucose-6-phosphate 1-dehydrogenase X
P06745	Glucose-6-phosphate isomerase
P17439	Glucosylceramidase
P26443	Glutamate dehydrogenase 1, mitochondrial
P97494	Glutamate--cysteine ligase catalytic subunit
D3Z7P3	Glutaminase kidney isoform, mitochondrial (GLS) (EC 3.5.1.2)
P15105	Glutamine synthetase
P16406	Glutamyl aminopeptidase
Q9CQM9	Glutaredoxin-3
Q80Y14	Glutaredoxin-related protein 5, mitochondrial
Q60759	Glutaryl-CoA dehydrogenase, mitochondrial
P11352	Glutathione peroxidase 1
Q99LJ6	Glutathione peroxidase 7
P47791	Glutathione reductase, mitochondrial
P24472	Glutathione S-transferase A4
Q9DCM2	Glutathione S-transferase kappa 1
P10649	Glutathione S-transferase Mu 1
P15626	Glutathione S-transferase Mu 2
O09131	Glutathione S-transferase omega-1
Q99L20	Glutathione S-transferase theta 3
P51855	Glutathione synthetase
P16858	Glyceraldehyde-3-phosphate dehydrogenase
Q8K2C8	Glycerol-3-phosphate acyltransferase 4
E0CXN5	Glycerol-3-phosphate dehydrogenase [NAD(+)], cytoplasmic
Q64521	Glycerol-3-phosphate dehydrogenase, mitochondrial
Q9JL56	Glycerophosphodiester phosphodiesterase 1
Q9CRY7	Glycerophosphodiester phosphodiesterase domain-containing protein 1
Q9D964	Glycine amidinotransferase, mitochondrial
Q8CI94	Glycogen phosphorylase, brain form
Q9ET01	Glycogen phosphorylase, liver form
Q9WUB3	Glycogen phosphorylase, muscle form
D3Z7E5	Glycogen synthase kinase-3 alpha
E9QAQ5	Glycogen synthase kinase-3 beta
Q9WTK3	Glycosylphosphatidylinositol anchor attachment 1 protein
Q6NSU3	Glycosyltransferase 8 domain-containing protein 1
Q9CZD3	Glycyl-tRNA synthetase
O70310	Glycylpeptide N-tetradecanoyltransferase 1
Q9CPV4	Glyoxalase domain-containing protein 4
Q91Z53	Glyoxylate reductase/hydroxypyruvate reductase
Q9QZF2	Glypican-1
P51655	Glypican-4
Q3THK7	GMP synthase [glutamine-hydrolyzing]
F8WHM5	Golgi apparatus protein 1 (Fragment)
D3YVW2	Golgi integral membrane protein 4
Q9CRA5	Golgi phosphoprotein 3
Q8R088	Golgi phosphoprotein 3-like
Q91X51	Golgi reassembly-stacking protein 1
Q99JX3	Golgi reassembly-stacking protein 2
Q8BMP6	Golgi resident protein GCP60
O88630	Golgi SNAP receptor complex member 1
A2A9I0	Golgi SNAP receptor complex member 2
D3Z4J5	Golgi to ER traffic protein 4 homolog (Fragment)
Q6DFZ1	Golgi-specific brefeldin A-resistance factor 1
E9QP99	Golgin subfamily A member 3
Q91VW5	Golgin subfamily A member 4
Q9QYE6	Golgin subfamily A member 5
Q3UUQ7	GPI inositol-deacylase
Q9D2W5	GRAM domain-containing protein 3
Q3U9N4	Granulin
B2RSU7	GRIP and coiled-coil domain containing 2
Q9D4H2	GRIP and coiled-coil domain-containing protein 1
A2AEW8	GRIP1 associated protein 1
Q9CR59	Growth arrest and DNA damage-inducible proteins-interacting protein 1
B1ATI9	Growth arrest specific 7
Q01721	Growth arrest-specific protein 1
P11862	Growth arrest-specific protein 2
B1AT92	Growth factor receptor bound protein 2
P62827	GTP-binding nuclear protein Ran
Q9WTP7	GTP:AMP phosphotransferase, mitochondrial
B2RSH2	Guanine nucleotide-binding protein G(i) subunit alpha-1
P08752	Guanine nucleotide-binding protein G(i) subunit alpha-2
Q9CXP8	Guanine nucleotide-binding protein G(I)/G(S)/G(O) subunit gamma-10
Q9DAS9	Guanine nucleotide-binding protein G(I)/G(S)/G(O) subunit gamma-12
P63213	Guanine nucleotide-binding protein G(I)/G(S)/G(O) subunit gamma-2
Q80SZ7	Guanine nucleotide-binding protein G(I)/G(S)/G(O) subunit gamma-5
Q61016	Guanine nucleotide-binding protein G(I)/G(S)/G(O) subunit gamma-7
P62874	Guanine nucleotide-binding protein G(I)/G(S)/G(T) subunit beta-1
P62880	Guanine nucleotide-binding protein G(I)/G(S)/G(T) subunit beta-2
Q9DC51	Guanine nucleotide-binding protein G(k) subunit alpha
P21279	Guanine nucleotide-binding protein G(q) subunit alpha
Q6R0H7	Guanine nucleotide-binding protein G(s) subunit alpha isoforms XLas
O70443	Guanine nucleotide-binding protein G(z) subunit alpha
P21278	Guanine nucleotide-binding protein subunit alpha-11
P27601	Guanine nucleotide-binding protein subunit alpha-13
P68040	Guanine nucleotide-binding protein subunit beta-2-like 1
P29387	Guanine nucleotide-binding protein subunit beta-4
Q9D114	Guanosine-3',5'-bis(diphosphate) 3'-pyrophosphohydrolase MESH1
Q9CRB2	H/ACA ribonucleoprotein complex subunit 2
Q9ESX5	H/ACA ribonucleoprotein complex subunit 4
Q80ZM5	H1 histone family, member X
D6RI20	Haloacid dehalogenase-like hydrolase domain-containing protein 2
Q9CYW4	Haloacid dehalogenase-like hydrolase domain-containing protein 3
Q6P5G5	Hccs protein
Q3TC93	HCLS1-binding protein 3
G3X9B1	HEAT repeat containing 1
B9EJR8	HEAT repeat containing 2
Q8C547	HEAT repeat-containing protein 5B
Q8K0U4	Heat shock 70 kDa protein 12A
Q9CZJ2	Heat shock 70 kDa protein 12B
Q8BM72	Heat shock 70 kDa protein 13
P17879	Heat shock 70 kDa protein 1B
P48722	Heat shock 70 kDa protein 4L
P63017	Heat shock cognate 71 kDa protein
Q61699	Heat shock protein 105 kDa
Q3U2G2	Heat shock protein 4
Q7TSZ0	Heat shock protein 9
P07901	Heat shock protein HSP 90-alpha
P11499	Heat shock protein HSP 90-beta
P17156	Heat shock-related 70 kDa protein 2
A2AFQ0	HECT, UBA and WWE domain containing 1
Q6PGH2	Hematological and neurological expressed 1-like protein
P14901	Heme oxygenase 1
O70252	Heme oxygenase 2
Q9R257	Heme-binding protein 1
P02088	Hemoglobin subunit beta-1
P02089	Hemoglobin subunit beta-2
Q91X72	Hemopexin
Q8R3H7	Heparan sulfate 2-O-sulfotransferase 1
Q640R3	Hepatocyte cell adhesion molecule
P51859	Hepatoma-derived growth factor
Q9Z0Z4	Hephaestin
Q99020	Heterogeneous nuclear ribonucleoprotein A/B
Q9CX86	Heterogeneous nuclear ribonucleoprotein A0 (hnRNP A0)
P49312	Heterogeneous nuclear ribonucleoprotein A1
F6VQH5	Heterogeneous nuclear ribonucleoprotein D-like (Fragment)
F6ZV59	Heterogeneous nuclear ribonucleoprotein D0 (Fragment)
Q9Z2X1	Heterogeneous nuclear ribonucleoprotein F
Q91VM5	Heterogeneous nuclear ribonucleoprotein G-like 1
Q8C2Q7	Heterogeneous nuclear ribonucleoprotein H1
P70333	Heterogeneous nuclear ribonucleoprotein H2
Q921F4	Heterogeneous nuclear ribonucleoprotein L-like
Q7TMK9	Heterogeneous nuclear ribonucleoprotein Q
Q8VHM5	Heterogeneous nuclear ribonucleoprotein R
F8VPM4	Heterogeneous nuclear ribonucleoprotein U-like protein 2 (MLF1-associated nuclear protein)
G3XA10	Heterogeneous nuclear ribonucleoprotein U, isoform CRA_b
G3UVV4	Hexokinase 1, isoform CRA_f
A2A7A7	Hexose-6-phosphate dehydrogenase (Glucose 1-dehydrogenase)
B1ATZ0	HGF-regulated tyrosine kinase substrate
P63158	High mobility group protein B1
P30681	High mobility group protein B2
O54879	High mobility group protein B3
P17095	High mobility group protein HMG-I/HMG-Y
P52927	High mobility group protein HMGI-C
Q9D0S9	Histidine triad nucleotide-binding protein 2, mitochondrial
Q61035	Histidyl-tRNA synthetase, cytoplasmic
A2ATU9	Histone aminotransferase 1
D3YYI8	Histone deacetylase
O55128	Histone deacetylase complex subunit SAP18
E9Q317	Histone deacetylase complex subunit SAP18 (Protein Gm10094)
O88574	Histone deacetylase complex subunit SAP30
P10922	Histone H1.0
P43275	Histone H1.1
P15864	Histone H1.2
P43277	Histone H1.3
P43274	Histone H1.4
P43276	Histone H1.5
P22752	Histone H2A type 1
P27661	Histone H2A.x
P0C0S6	Histone H2A.Z
Q6ZWY9	Histone H2B type 1-C/E/G
P84244	Histone H3.3
P62806	Histone H4
Q60973	Histone-binding protein RBBP7
Q5DW34	Histone-lysine N-methyltransferase EHMT1
Q6PDK2	Histone-lysine N-methyltransferase MLL2
D3Z357	Histone-lysine N-methyltransferase NSD3
E9Q5F9	Histone-lysine N-methyltransferase SETD2 (EC 2.1.1.43) (Lysine N-methyltransferase 3A) (SET domain-containing protein 2)
Q8VHL1	Histone-lysine N-methyltransferase SETD7
E9QAE4	Histone-lysine N-methyltransferase, H3 lysine-36 and H4 lysine-20-specific
E9QNP3	Hornerin
Q61191	Host cell factor 1
Q99L47	Hsc70-interacting protein
Q99P31	Hsp70-binding protein 1
Q61081	Hsp90 co-chaperone Cdc37
Q8VD75	Huntingtin-interacting protein 1
Q9QUP5	Hyaluronan and proteoglycan link protein 1
D3Z481	Hyccin
Q61425	Hydroxyacyl-coenzyme A dehydrogenase, mitochondrial
P38060	Hydroxymethylglutaryl-CoA lyase, mitochondrial
Q8JZK9	Hydroxymethylglutaryl-CoA synthase, cytoplasmic
P54869	Hydroxymethylglutaryl-CoA synthase, mitochondrial
A2AFQ2	Hydroxysteroid (17-beta) dehydrogenase 10
Q2TPA8	Hydroxysteroid dehydrogenase-like protein 2
Q9R1Y5	Hypermethylated in cancer 1 protein
P00493	Hypoxanthine-guanine phosphoribosyltransferase
Q9JKR6	Hypoxia up-regulated protein 1
Q8VIM9	Immunity-related GTPase family Q protein
Q6GU68	Immunoglobulin superfamily containing leucine-rich repeat protein
P52293	Importin subunit alpha-2
O35344	Importin subunit alpha-3
O35343	Importin subunit alpha-4
O35345	Importin subunit alpha-7
P70168	Importin subunit beta-1
Q8VI75	Importin-4
Q8BKC5	Importin-5
Q9EPL8	Importin-7
E9QKZ2	Importin-9
Q8BTX9	Inactive hydroxysteroid dehydrogenase-like protein 1
Q8K3G5	Inactive serine/threonine-protein kinase VRK3
Q8BKG3	Inactive tyrosine-protein kinase 7
E9QMH7	Inhibitor of nuclear factor kappa-B kinase-interacting protein
Q9D819	Inorganic pyrophosphatase
D3Z636	Inorganic pyrophosphatase 2, mitochondrial
Q9D892	Inosine triphosphate pyrophosphatase
P24547	Inosine-5'-monophosphate dehydrogenase 2
Q9Z329	Inositol 1,4,5-trisphosphate receptor type 2
P70227	Inositol 1,4,5-trisphosphate receptor type 3
O55023	Inositol monophosphatase 1
Q80V26	Inositol monophosphatase 3
Q9JHU9	Inositol-3-phosphate synthase 1
P35569	Insulin receptor substrate 1
F6RPJ9	Insulin-degrading enzyme (Fragment)
O88477	Insulin-like growth factor 2 mRNA-binding protein 1
Q5SF07	Insulin-like growth factor 2 mRNA-binding protein 2
Q9CPN8	Insulin-like growth factor 2 mRNA-binding protein 3
E9QLW5	Insulin-like growth factor II
O89051	Integral membrane protein 2B
Q91VK4	Integral membrane protein 2C
Q6P4S8	Integrator complex subunit 1
E9Q360	Integrator complex subunit 10
Q9D168	Integrator complex subunit 12
Q8CIM8	Integrator complex subunit 4
Q80V86	Integrator complex subunit 8
F8VQN5	Integrin alpha-1 (CD49 antigen-like family member A) (Laminin and collagen receptor) (VLA-1) (CD antigen CD49a)
P61622	Integrin alpha-11
Q62469	Integrin alpha-2
P11688	Integrin alpha-5
P43406	Integrin alpha-V
Q0VBD0	Integrin beta
P09055	Integrin beta-1
O54890	Integrin beta-3
A2A863	Integrin beta-4
O70309	Integrin beta-5
O55222	Integrin-linked protein kinase
G3X977	Inter-alpha trypsin inhibitor, heavy chain 2
Q61704	Inter-alpha-trypsin inhibitor heavy chain H3
Q8BJD1	Inter-alpha-trypsin inhibitor heavy chain H5
P15261	Interferon gamma receptor 1
Q8R3Y8	Interferon regulatory factor 2-binding protein 1
E9Q1P8	Interferon regulatory factor 2-binding protein 2 (IRF-2-binding protein 2) (IRF-2BP2)
Q8K3X4	Interferon regulatory factor 2-binding protein-like
Q9CQW9	Interferon-induced transmembrane protein 3
Q03963	Interferon-induced, double-stranded RNA-activated protein kinase
Q9WTX2	Interferon-inducible double stranded RNA-dependent protein kinase activator A
Q9QZ85	Interferon-inducible GTPase 1
Q3U1G5	Interferon-stimulated 20 kDa exonuclease-like 2
G5E8D2	Interleukin 6 signal transducer
Q9CXY6	Interleukin enhancer-binding factor 2
E9Q0N0	Intersectin-1
G3UW45	IQ motif containing GTPase activating protein 1, isoform CRA_c
D3Z118	Islet cell autoantigen 1
Q9DB29	Isoamyl acetate-hydrolyzing esterase 1 homolog
D3YTT4	Isobutyryl-CoA dehydrogenase, mitochondrial
Q91V64	Isochorismatase domain-containing protein 1
Q9D6R2	Isocitrate dehydrogenase [NAD] subunit alpha, mitochondrial
P70404	Isocitrate dehydrogenase [NAD] subunit gamma 1, mitochondrial
O88844	Isocitrate dehydrogenase [NADP] cytoplasmic
P54071	Isocitrate dehydrogenase [NADP], mitochondrial
Q91VA7	Isocitrate dehydrogenase 3 (NAD+) beta
Q9QZQ1	Isoform 1 of Afadin
Q8K2K6	Isoform 1 of Arf-GAP domain and FG repeats-containing protein 1
Q9QYB5	Isoform 1 of Gamma-adducin
Q04690	Isoform 1 of Neurofibromin
P97300	Isoform 1 of Neuroplastin
Q64012	Isoform 1 of RNA-binding protein Raly
Q8BWG8	Isoform 1B of Beta-arrestin-1
Q6P3A8	Isoform 2 of 2-oxoisovalerate dehydrogenase subunit beta, mitochondrial
Q70FJ1	Isoform 2 of A-kinase anchor protein 9
Q9EST5	Isoform 2 of Acidic leucine-rich nuclear phosphoprotein 32 family member B
Q9EPJ9	Isoform 2 of ADP-ribosylation factor GTPase-activating protein 1
Q99K28	Isoform 2 of ADP-ribosylation factor GTPase-activating protein 2
Q80WT5	Isoform 2 of Aftiphilin
Q9DBF1	Isoform 2 of Alpha-aminoadipic semialdehyde dehydrogenase
Q9ERA0	Isoform 2 of Alpha-globin transcription factor CP2
O55042	Isoform 2 of Alpha-synuclein
O08523	Isoform 2 of Alpha-tectorin
Q8BTZ4	Isoform 2 of Anaphase-promoting complex subunit 5
Q6P1H6	Isoform 2 of Ankyrin repeat and LEM domain-containing protein 2
Q9DBG3	Isoform 2 of AP-2 complex subunit beta
P98203	Isoform 2 of Armadillo repeat protein deleted in velo-cardio-facial syndrome homolog
Q62048	Isoform 2 of Astrocytic phosphoprotein PEA-15
Q7TQH0	Isoform 2 of Ataxin-2-like protein
Q9WV92	Isoform 2 of Band 4.1-like protein 3
Q8BGS1	Isoform 2 of Band 4.1-like protein 5
P18572	Isoform 2 of Basigin
Q80W49	Isoform 2 of Beta/gamma crystallin domain-containing protein 3
Q63810	Isoform 2 of Calcineurin subunit B type 1
Q9Z0H8	Isoform 2 of CAP-Gly domain-containing linker protein 2
Q3UZA1	Isoform 2 of CapZ-interacting protein
Q8BT07	Isoform 2 of Centrosomal protein of 55 kDa
Q8BY89	Isoform 2 of Choline transporter-like protein 2
Q9WTK2	Isoform 2 of Chromodomain Y-like protein
Q6IRU5	Isoform 2 of Clathrin light chain B
Q8BTV2	Isoform 2 of Cleavage and polyadenylation specificity factor subunit 7
Q810U5	Isoform 2 of Coiled-coil domain-containing protein 50
Q91VF6	Isoform 2 of Collagen alpha-1(XXVI) chain
Q8BSP2	Isoform 2 of Condensin-2 complex subunit H2
Q8VE73	Isoform 2 of Cullin-7
Q8BGU5	Isoform 2 of Cyclin-Y
Q9ER72	Isoform 2 of Cysteinyl-tRNA synthetase, cytoplasmic
Q45VK7	Isoform 2 of Cytoplasmic dynein 2 heavy chain 1
Q9CPY7	Isoform 2 of Cytosol aminopeptidase
Q8BPN8	Isoform 2 of DmX-like protein 2
Q8CJ67	Isoform 2 of Double-stranded RNA-binding protein Staufen homolog 2
Q8CBY8	Isoform 2 of Dynactin subunit 4
P58281	Isoform 2 of Dynamin-like 120 kDa protein, mitochondrial
Q8CHI8	Isoform 2 of E1A-binding protein p400
Q9R049	Isoform 2 of E3 ubiquitin-protein ligase AMFR
O35730	Isoform 2 of E3 ubiquitin-protein ligase RING1
Q69ZW3	Isoform 2 of EH domain-binding protein 1
P57776	Isoform 2 of Elongation factor 1-delta
Q9CZX0	Isoform 2 of Elongator complex protein 3
Q8BHL5	Isoform 2 of Engulfment and cell motility protein 2
Q9WUR2	Isoform 2 of Enoyl-CoA delta isomerase 2, mitochondrial
Q9JIM1	Isoform 2 of Equilibrative nucleoside transporter 1
P10630	Isoform 2 of Eukaryotic initiation factor 4A-II
Q62448	Isoform 2 of Eukaryotic translation initiation factor 4 gamma 2
P47757	Isoform 2 of F-actin-capping protein subunit beta
P34152	Isoform 2 of Focal adhesion kinase 1
Q9D164	Isoform 2 of FXYD domain-containing ion transport regulator 6
P13020	Isoform 2 of Gelsolin
Q8K284	Isoform 2 of General transcription factor 3C polypeptide 1
P47856	Isoform 2 of Glucosamine--fructose-6-phosphate aminotransferase [isomerizing] 1
Q9CRC9	Isoform 2 of Glucosamine-6-phosphate isomerase 2
O08795	Isoform 2 of Glucosidase 2 subunit beta
Q3ULJ0	Isoform 2 of Glycerol-3-phosphate dehydrogenase 1-like protein
Q921M4	Isoform 2 of Golgin subfamily A member 2
Q8VDV3	Isoform 2 of Guanine nucleotide exchange factor for Rab-3A
Q69ZS7	Isoform 2 of HBS1-like protein
Q3UDW8	Isoform 2 of Heparan-alpha-glucosaminide N-acetyltransferase
Q3UMU9	Isoform 2 of Hepatoma-derived growth factor-related protein 2
Q9JMG7	Isoform 2 of Hepatoma-derived growth factor-related protein 3
Q3TEA8	Isoform 2 of Heterochromatin protein 1-binding protein 3
Q8BG05	Isoform 2 of Heterogeneous nuclear ribonucleoprotein A3
Q9D0E1	Isoform 2 of Heterogeneous nuclear ribonucleoprotein M
Q8VDM6	Isoform 2 of Heterogeneous nuclear ribonucleoprotein U-like protein 1
P55200	Isoform 2 of Histone-lysine N-methyltransferase MLL
Q61221	Isoform 2 of Hypoxia-inducible factor 1-alpha
Q60766	Isoform 2 of Immunity-related GTPase family M protein 1
Q9EQS9	Isoform 2 of Immunoglobulin superfamily DCC subclass member 4
Q9DBZ1	Isoform 2 of Inhibitor of nuclear factor kappa-B kinase-interacting protein
Q9WU40	Isoform 2 of Inner nuclear membrane protein Man1
P11881	Isoform 2 of Inositol 1,4,5-trisphosphate receptor type 1
Q6PCM2	Isoform 2 of Integrator complex subunit 6
Q8R0S2	Isoform 2 of IQ motif and SEC7 domain-containing protein 1
Q9QXL2	Isoform 2 of Kinesin-like protein KIF21A
P28740	Isoform 2 of Kinesin-like protein KIF2A
Q71RI9	Isoform 2 of Kynurenine--oxoglutarate transaminase 3
O70546	Isoform 2 of Lysine-specific demethylase 6A
P61793	Isoform 2 of Lysophosphatidic acid receptor 1
Q4VC33	Isoform 2 of Macrophage erythroblast attacher
Q6PDM1	Isoform 2 of Male-specific lethal 1 homolog
Q9DB27	Isoform 2 of Malignant T cell-amplified sequence 1
Q03141	Isoform 2 of MAP/microtubule affinity-regulating kinase 3
O08601	Isoform 2 of Microsomal triglyceride transfer protein large subunit
P27546	Isoform 2 of Microtubule-associated protein 4
Q791T5	Isoform 2 of Mitochondrial carrier homolog 1
Q8CAQ8	Isoform 2 of Mitochondrial inner membrane protein
Q8BG51	Isoform 2 of Mitochondrial Rho GTPase 1
O08539	Isoform 2 of Myc box-dependent-interacting protein 1
Q6URW6	Isoform 2 of Myosin-14
Q9WTI7	Isoform 2 of Myosin-Ic
P82343	Isoform 2 of N-acylglucosamine 2-epimerase
Q9DCN2	Isoform 2 of NADH-cytochrome b5 reductase 3
P19426	Isoform 2 of Negative elongation factor E
Q6P5H2	Isoform 2 of Nestin
O35516	Isoform 2 of Neurogenic locus notch homolog protein 2
Q3TRM4	Isoform 2 of Neuropathy target esterase
Q8CEC0	Isoform 2 of Nuclear pore complex protein Nup88
P70365	Isoform 2 of Nuclear receptor coactivator 1
Q60974	Isoform 2 of Nuclear receptor corepressor 1
Q9Z0L3	Isoform 2 of Otoconin-90
Q8BXR9	Isoform 2 of Oxysterol-binding protein-related protein 6
Q80YV4	Isoform 2 of Pantothenate kinase 4
Q9Z0P4	Isoform 2 of Paralemmin-1
Q8CHP5	Isoform 2 of Partner of Y14 and mago
O35465	Isoform 2 of Peptidyl-prolyl cis-trans isomerase FKBP8
Q99P30	Isoform 2 of Peroxisomal coenzyme A diphosphatase NUDT7
Q9D4H9	Isoform 2 of PHD finger protein 14
Q7M6Y3	Isoform 2 of Phosphatidylinositol-binding clathrin assembly protein
Q8VDG5	Isoform 2 of Phosphopantothenate--cysteine ligase
Q8BQ30	Isoform 2 of Phostensin
Q9WVJ3	Isoform 2 of Plasma glutamate carboxypeptidase
Q4VAC9	Isoform 2 of Pleckstrin homology domain-containing family G member 3
Q3UEB3	Isoform 2 of Poly(U)-binding-splicing factor PUF60
Q3TZX8	Isoform 2 of Polynucleotide 5'-hydroxyl-kinase NOL9
Q6PB93	Isoform 2 of Polypeptide N-acetylgalactosaminyltransferase 2
Q91Z31	Isoform 2 of Polypyrimidine tract-binding protein 2
Q99KP6	Isoform 2 of Pre-mRNA-processing factor 19
Q8K411	Isoform 2 of Presequence protease, mitochondrial
Q60715	Isoform 2 of Prolyl 4-hydroxylase subunit alpha-1
Q921C5	Isoform 2 of Protein bicaudal D homolog 2
Q6P2L7	Isoform 2 of Protein CASC4
Q4VAA2	Isoform 2 of Protein CDV3
Q8C7D2	Isoform 2 of Protein cereblon
Q76LS9	Isoform 2 of Protein FAM63A
Q922G2	Isoform 2 of Protein FAM76A
A2BE28	Isoform 2 of Protein LAS1 homolog
Q80TL7	Isoform 2 of Protein MON2 homolog
Q9QYG0	Isoform 2 of Protein NDRG2
Q80U72	Isoform 2 of Protein scribble homolog
Q9EQU5	Isoform 2 of Protein SET
Q9EPK2	Isoform 2 of Protein XRP2
Q5I012	Isoform 2 of Putative sodium-coupled neutral amino acid transporter 10
Q3UH06	Isoform 2 of Ras-responsive element-binding protein 1
Q9CSU0	Isoform 2 of Regulation of nuclear pre-mRNA domain-containing protein 1B
Q6PCX7	Isoform 2 of Repulsive guidance molecule A
Q9ES97	Isoform 2 of Reticulon-3
P70335	Isoform 2 of Rho-associated protein kinase 1
Q8BL48	Isoform 2 of RING finger protein unkempt homolog
Q8BWL5	Isoform 2 of RNA-binding motif, single-stranded-interacting protein 3
B2RY56	Isoform 2 of RNA-binding protein 25
Q8VH51	Isoform 2 of RNA-binding protein 39
Q91V81	Isoform 2 of RNA-binding protein 42
Q9CWZ3	Isoform 2 of RNA-binding protein 8A
Q920Q6	Isoform 2 of RNA-binding protein Musashi homolog 2
Q80U62	Isoform 2 of Run domain Beclin-1 interacting and cystein-rich containing protein
Q8CH25	Isoform 2 of SAFB-like transcription modulator
Q8BTY8	Isoform 2 of Sec1 family domain-containing protein 2
P28661	Isoform 2 of Septin-4
Q8BTI8	Isoform 2 of Serine/arginine repetitive matrix protein 2
Q8BL97	Isoform 2 of Serine/arginine-rich splicing factor 7
P63328	Isoform 2 of Serine/threonine-protein phosphatase 2B catalytic subunit alpha isoform
O88811	Isoform 2 of Signal transducing adapter molecule 2
Q8BJU0	Isoform 2 of Small glutamine-rich tetratricopeptide repeat-containing protein alpha
Q6P069	Isoform 2 of Sorcin
Q6PHU5	Isoform 2 of Sortilin
Q91WM1	Isoform 2 of Spermatid perinuclear RNA-binding protein
Q6ZPR5	Isoform 2 of Sphingomyelin phosphodiesterase 4
Q8BJS4	Isoform 2 of SUN domain-containing protein 2
Q8BP27	Isoform 2 of Swi5-dependent recombination DNA repair protein 1 homolog
O09117	Isoform 2 of Synaptophysin-like protein 1
Q9JKK1	Isoform 2 of Syntaxin-6
O08599	Isoform 2 of Syntaxin-binding protein 1
Q810F8	Isoform 2 of T-box transcription factor TBX10
Q3UUG6	Isoform 2 of TBC1 domain family member 24
Q5SVR0	Isoform 2 of TBC1 domain family member 9B
Q6PR54	Isoform 2 of Telomere-associated protein RIF1
Q7TMY4	Isoform 2 of THO complex subunit 7 homolog
Q3TKT4	Isoform 2 of Transcription activator BRG1
Q8CGF7	Isoform 2 of Transcription elongation regulator 1
Q8R0L9	Isoform 2 of Transcriptional adapter 3
Q8BFY9	Isoform 2 of Transportin-1
Q6P2B1	Isoform 2 of Transportin-3
Q99KW3	Isoform 2 of TRIO and F-actin-binding protein
Q1HFZ0	Isoform 2 of tRNA (cytosine(34)-C(5))-methyltransferase
P21107	Isoform 2 of Tropomyosin alpha-3 chain
P32921	Isoform 2 of Tryptophanyl-tRNA synthetase, cytoplasmic
Q91W18	Isoform 2 of Tudor domain-containing protein 3
Q62393	Isoform 2 of Tumor protein D52
P35235	Isoform 2 of Tyrosine-protein phosphatase non-receptor type 11
Q6NV83	Isoform 2 of U2 snRNP-associated SURP motif-containing protein
Q91Z49	Isoform 2 of UAP56-interacting factor
P52479	Isoform 2 of Ubiquitin carboxyl-terminal hydrolase 10
Q3UJD6	Isoform 2 of Ubiquitin carboxyl-terminal hydrolase 19
Q3V0C5	Isoform 2 of Ubiquitin carboxyl-terminal hydrolase 48
Q9WUP7	Isoform 2 of Ubiquitin carboxyl-terminal hydrolase isozyme L5
Q91X21	Isoform 2 of Uncharacterized protein KIAA2013
Q8R1F6	Isoform 2 of UPF0663 transmembrane protein C17orf28 homolog
Q62442	Isoform 2 of Vesicle-associated membrane protein 1
Q924H7	Isoform 2 of WW domain-containing adapter protein with coiled-coil
Q9Z2U2	Isoform 2 of Zinc finger protein 292
Q5IRJ6	Isoform 2 of Zinc transporter 9
P32883	Isoform 2B of GTPase KRas
O08532	Isoform 2B of Voltage-dependent calcium channel subunit alpha-2/delta-1
Q60597	Isoform 3 of 2-oxoglutarate dehydrogenase, mitochondrial
Q8VDL4	Isoform 3 of ADP-dependent glucokinase
A2ASQ1	Isoform 3 of Agrin
Q9QWY8	Isoform 3 of Arf-GAP with SH3 domain, ANK repeat and PH domain-containing protein 1
Q923T9	Isoform 3 of Calcium/calmodulin-dependent protein kinase type II subunit gamma
Q01063	Isoform 3 of cAMP-specific 3',5'-cyclic phosphodiesterase 4D
Q9CZ42	Isoform 3 of Carbohydrate kinase domain-containing protein
P53996	Isoform 3 of Cellular nucleic acid-binding protein
Q8BQ48	Isoform 3 of Centrosomal protein KIAA1731 homolog
A2AGT5	Isoform 3 of Cytoskeleton-associated protein 5
Q811D0	Isoform 3 of Disks large homolog 1
A2AN08	Isoform 3 of E3 ubiquitin-protein ligase UBR4
Q3UMY5	Isoform 3 of Echinoderm microtubule-associated protein-like 4
Q922J9	Isoform 3 of Fatty acyl-CoA reductase 1
Q8BHN1	Isoform 3 of Gamma-taxilin
P23819	Isoform 3 of Glutamate receptor 2
Q60668	Isoform 3 of Heterogeneous nuclear ribonucleoprotein D0
P53564	Isoform 3 of Homeobox protein cut-like 1
Q9Z1X4	Isoform 3 of Interleukin enhancer-binding factor 3
P02535	Isoform 3 of Keratin, type I cytoskeletal 10
Q8C8U0	Isoform 3 of Liprin-beta-1
Q9CZ44	Isoform 3 of NSFL1 cofactor p47
P97863	Isoform 3 of Nuclear factor 1 B-type
P70255	Isoform 3 of Nuclear factor 1 C-type
Q62009	Isoform 3 of Periostin
Q61990	Isoform 3 of Poly(rC)-binding protein 2
Q8BMB0	Isoform 3 of Protein EMSY
Q9QX47	Isoform 3 of Protein SON
Q99PU8	Isoform 3 of Putative ATP-dependent RNA helicase DHX30
Q99KG3	Isoform 3 of RNA-binding protein 10
Q8CJ40	Isoform 3 of Rootletin
Q8BRF7	Isoform 3 of Sec1 family domain-containing protein 1
Q80UG5	Isoform 3 of Septin-9
O89032	Isoform 3 of SH3 and PX domain-containing protein 2A
Q3UHK6	Isoform 3 of Teneurin-4
A2A8U2	Isoform 3 of Transmembrane protein 201
Q8CGB3	Isoform 3 of Uveal autoantigen with coiled-coil domains and ankyrin repeats
Q8BYK6	Isoform 3 of YTH domain family protein 3
P15331	Isoform 3u of Peripherin
Q5SSL4	Isoform 4 of Active breakpoint cluster region-related protein
Q8C8R3	Isoform 4 of Ankyrin-2
Q80TJ1	Isoform 4 of Calcium-dependent secretion activator 1
Q6ZQ08	Isoform 4 of CCR4-NOT transcription complex subunit 1
Q8R5M8	Isoform 4 of Cell adhesion molecule 1
Q9QXK3	Isoform 4 of Coatomer subunit gamma-2
Q64739	Isoform 4 of Collagen alpha-2(XI) chain
Q08024	Isoform 4 of Core-binding factor subunit beta
P28659	Isoform 4 of CUGBP Elav-like family member 1
Q80TY0	Isoform 4 of Formin-binding protein 1
Q925J9	Isoform 4 of Mediator of RNA polymerase II transcription subunit 1
Q6PGB6	Isoform 4 of N-alpha-acetyltransferase 50
Q6ZWR6	Isoform 4 of Nesprin-1
Q4KMM3	Isoform 4 of Oxidation resistance protein 1
Q9D666	Isoform 4 of SUN domain-containing protein 1
Q0KL02	Isoform 4 of Triple functional domain protein
Q61210	Isoform 5 of Rho guanine nucleotide exchange factor 1
Q80X50	Isoform 5 of Ubiquitin-associated protein 2-like
P51125	Isoform 6 of Calpastatin
Q6PAR5	Isoform 6 of GTPase-activating protein and VPS9 domain-containing protein 1
Q9JMH9	Isoform 6 of Myosin-XVIIIa
Q91V12	Isoform A of Cytosolic acyl coenzyme A thioester hydrolase
Q9JLB0	Isoform Alpha of MAGUK p55 subfamily member 6
Q8VI36	Isoform Alpha of Paxillin
P18872	Isoform Alpha-2 of Guanine nucleotide-binding protein G(o) subunit alpha
Q61739	Isoform Alpha-6X1A of Integrin alpha-6
Q9Z2A5	Isoform ATE1-2 of Arginyl-tRNA--protein transferase 1
P17426	Isoform B of AP-2 complex subunit alpha-1
Q9Z2D6	Isoform B of Methyl-CpG-binding protein 2
Q99MR6	Isoform B of Serrate RNA effector molecule homolog
Q08879	Isoform C of Fibulin-1
Q9Z204	Isoform C1 of Heterogeneous nuclear ribonucleoproteins C1/C2
P97807	Isoform Cytoplasmic of Fumarate hydratase, mitochondrial
P99029	Isoform Cytoplasmic+peroxisomal of Peroxiredoxin-5, mitochondrial
Q9QXS6	Isoform E2 of Drebrin
Q9ES28	Isoform H of Rho guanine nucleotide exchange factor 7
Q9R1T4	Isoform I of Septin-6
O88935	Isoform Ib of Synapsin-1
P00520	Isoform IV of Tyrosine-protein kinase ABL1
P04919	Isoform Kidney of Band 3 anion transport protein
P49919	Isoform KIP2b of Cyclin-dependent kinase inhibitor 1C
P17047	Isoform LAMP-2B of Lysosome-associated membrane glycoprotein 2
O08677	Isoform LMW of Kininogen-1
P50171	Isoform Long of Estradiol 17-beta-dehydrogenase 8
P52480	Isoform M1 of Pyruvate kinase isozymes M1/M2
Q60932	Isoform Mt-VDAC1 of Voltage-dependent anion-selective channel protein 1
Q04207	Isoform p65 delta of Transcription factor p65
P20917	Isoform S-MAG of Myelin-associated glycoprotein
P55264	Isoform Short of Adenosine kinase
Q9Z110	Isoform Short of Delta-1-pyrroline-5-carboxylate synthase
Q62432	Isoform Short of Mothers against decapentaplegic homolog 2
P84104	Isoform Short of Serine/arginine-rich splicing factor 3
P20065	Isoform Short of Thymosin beta-4
Q64127	Isoform Short of Transcription intermediary factor 1-alpha
O88587	Isoform Soluble of Catechol O-methyltransferase
P42227	Isoform Stat3B of Signal transducer and activator of transcription 3
Q8BU30	Isoleucyl-tRNA synthetase, cytoplasmic
Q8BIJ6	Isoleucyl-tRNA synthetase, mitochondrial
Q9JHI5	Isovaleryl-CoA dehydrogenase, mitochondrial
B9EKS2	Jumonji domain containing 1B
Q02257	Junction plakoglobin
Q9JI59	Junctional adhesion molecule B
Q9D8B7	Junctional adhesion molecule C
Q5DTX6	Junctional protein associated with coronary artery disease (JCAD)
G5E897	KDEL (Lys-Asp-Glu-Leu) containing 2, isoform CRA_b
Q9JHP7	KDEL motif-containing protein 1
P08730	Keratin, type I cytoskeletal 13
Q61781	Keratin, type I cytoskeletal 14
P19001	Keratin, type I cytoskeletal 19
Q6IFX2	Keratin, type I cytoskeletal 42
P04104	Keratin, type II cytoskeletal 1
Q3TTY5	Keratin, type II cytoskeletal 2 epidermal
P07744	Keratin, type II cytoskeletal 4
P11679	Keratin, type II cytoskeletal 8
Q60749	KH domain-containing, RNA-binding, signal transduction-associated protein 1
Q80W68	Kin of IRRE-like protein 1
F8VQC7	Kinectin
P28738	Kinesin heavy chain isoform 5C
E9Q7C9	Kinesin light chain 1
Q9DBS5	Kinesin light chain 4
Q61768	Kinesin-1 heavy chain
Q61771	Kinesin-like protein KIF3B
Q8C3Y4	Kinetochore-associated protein 1
O08677	Kininogen-1
Q8BX02	KN motif and ankyrin repeat domain-containing protein 2
Q8BGA5	KRR1 small subunit processome component homolog
P29812	L-dopachrome tautomerase
P16125	L-lactate dehydrogenase B chain
A2AFG7	L1 cell adhesion molecule
Q6ZQ58	La-related protein 1
Q6A0A2	La-related protein 4B
Q05CL8	La-related protein 7
P21956	Lactadherin
P08071	Lactotransferrin
Q9CPU0	Lactoylglutathione lyase
Q3U9G9	Lamin-B receptor
P14733	Lamin-B1
P21619	Lamin-B2
Q61033	Lamina-associated polypeptide 2, isoforms alpha/zeta
Q61029	Lamina-associated polypeptide 2, isoforms beta/delta/epsilon/gamma
P19137	Laminin subunit alpha-1
F8VQ43	Laminin subunit alpha-2 (Laminin M chain) (Laminin-12 subunit alpha) (Laminin-2 subunit alpha) (Laminin-4 subunit alpha) (Merosin heavy chain)
P97927	Laminin subunit alpha-4
Q61001	Laminin subunit alpha-5
E9QN70	Laminin subunit beta-1
Q61292	Laminin subunit beta-2
F8VQJ3	Laminin subunit gamma-1
O89112	LanC-like protein 1
Q9JJK2	LanC-like protein 2
Q8K0C4	Lanosterol 14-alpha demethylase
Q8BLN5	Lanosterol synthase
Q9Z127	Large neutral amino acids transporter small subunit 1
G3UYQ2	Large proline-rich protein BAG6
Q8CG19	Latent-transforming growth factor beta-binding protein 1
F8VQ06	Latent-transforming growth factor beta-binding protein 3
D3Z598	Latent-transforming growth factor beta-binding protein 4
P70202	Latexin
E9Q6C7	Latrophilin-2
Q9ERE7	LDLR chaperone MESD
Q6DVA0	LEM domain-containing protein 2
A2A7Q5	Leprecan 1
Q80Y17	Lethal(2) giant larvae protein homolog 1
Q9Z2I0	LETM1 and EF-hand domain-containing protein 1, mitochondrial
Q8R4U7	Leucine zipper protein 1
Q9JHQ5	Leucine zipper transcription factor-like protein 1
Q6PB66	Leucine-rich PPR motif-containing protein, mitochondrial
Q921G6	Leucine-rich repeat and calponin homology domain-containing protein 4
Q3UZ39	Leucine-rich repeat flightless-interacting protein 1
Q61809	Leucine-rich repeat neuronal protein 1
Q8K1C9	Leucine-rich repeat-containing protein 41
E9PV22	Leucine-rich repeat-containing protein 47
Q922Q8	Leucine-rich repeat-containing protein 59
Q8BGR2	Leucine-rich repeat-containing protein 8D
Q8C129	Leucyl-cystinyl aminopeptidase
G5E8Z6	Leukocyte cell derived chemotaxin 1, isoform CRA_a
P24527	Leukotriene A-4 hydrolase
B1AUM2	Likely orthologue of H. sapiens family with sequence similarity 123B (FAM123B)
D3YU59	LIM and calponin homology domains-containing protein 1
Q99JW4	LIM and senescent cell antigen-like-containing domain protein 1
Q61792	LIM and SH3 domain protein 1
Q9ERG0	LIM domain and actin-binding protein 1
P61969	LIM domain transcription factor LMO4
Q9QXD8	LIM domain-containing protein 1
Q3TYE5	Limbic system-associated membrane protein
Q8C3X8	Lipase maturation factor 2
Q99JY8	Lipid phosphate phosphohydrolase 3
P53395	Lipoamide acyltransferase component of branched-chain alpha-keto acid dehydrogenase complex, mitochondrial
Q8BFW7	Lipoma-preferred partner homolog
E9Q3Y4	Lipopolysaccharide-responsive and beige-like anchor protein
E9Q120	Lon protease homolog
Q9DBN5	Lon protease homolog 2, peroxisomal
Q60714	Long-chain fatty acid transport protein 1
Q91VE0	Long-chain fatty acid transport protein 4
P51174	Long-chain specific acyl-CoA dehydrogenase, mitochondrial
D3Z041	Long-chain-fatty-acid--CoA ligase 1
Q9CZW4	Long-chain-fatty-acid--CoA ligase 3
A2ARV4	Low-density lipoprotein receptor-related protein 2
B2RXP1	Lrch3 protein
Q9CY46	LSM4 homolog, U6 small nuclear RNA associated (S. cerevisiae), isoform CRA_b
Q5SUF2	Luc7-like protein 3
P51885	Lumican
P32067	Lupus La protein homolog
Q9JJF3	Lysine-specific demethylase NO66
Q8BP40	Lysophosphatidic acid phosphatase type 6
Q3TFD2	Lysophosphatidylcholine acyltransferase 1
Q91V01	Lysophospholipid acyltransferase 5
P70699	Lysosomal alpha-glucosidase
O09159	Lysosomal alpha-mannosidase
P16675	Lysosomal protective protein
O35114	Lysosome membrane protein 2
P11438	Lysosome-associated membrane glycoprotein 1
P97873	Lysyl oxidase homolog 1
Q99MN1	Lysyl-tRNA synthetase
Q7TQE6	Macoilin
Q61830	Macrophage mannose receptor 1
P34884	Macrophage migration inhibitory factor
Q99PB4	Mage-d2
F6TBV1	Magnesium transporter protein 1 (Fragment)
Q9D967	Magnesium-dependent phosphatase 1
E9Q3X0	Major vault protein
P14152	Malate dehydrogenase, cytoplasmic
P08249	Malate dehydrogenase, mitochondrial
Q6ZQI3	Malectin
Q9WVL0	Maleylacetoacetate isomerase
Q8R3F5	Malonyl-CoA-acyl carrier protein transacylase, mitochondrial
E9Q6S8	MAM domain-containing glycosylphosphatidylinositol anchor protein 1 (Fragment)
Q99M71	Mammalian ependymin-related protein 1
Q922H4	Mannose-1-phosphate guanyltransferase alpha
Q8BTZ7	Mannose-1-phosphate guanyltransferase beta
Q924M7	Mannose-6-phosphate isomerase
Q80UM7	Mannosyl-oligosaccharide glucosidase
A2AJI0	MAP7 domain-containing protein 1
P28667	MARCKS-related protein
O35701	Matrilin-3
F2Z3U4	Matrilin-4
P53690	Matrix metalloproteinase-14
P41245	Matrix metalloproteinase-9
G5E902	MCG10343, isoform CRA_b
D3YWP3	MCG1034428
D3YXK8	MCG1035767
Q9CXU4	MCG11298
D3Z3N4	MCG11326, isoform CRA_a
D3YXG6	MCG114810, isoform CRA_b
D3YZP9	MCG115019
G3X922	MCG115602
D3YWQ7	MCG11578
D3Z0K6	MCG120108, isoform CRA_a
Q6ZQ61	MCG121979, isoform CRA_c (Fragment)
Q6ZWZ7	MCG123291, isoform CRA_d
D3Z742	MCG125361, isoform CRA_a
D3Z3A0	MCG126099, isoform CRA_b
Q9D937	MCG127334
G3UW73	MCG129639
G5E8R8	MCG129950, isoform CRA_a
Q8BGJ5	MCG13402, isoform CRA_a
G5E829	MCG13663, isoform CRA_a
G3UW82	MCG140437, isoform CRA_d
B2RXS4	MCG140951
Q571J7	MCG141011, isoform CRA_e (Fragment)
G5E8C4	MCG142017, isoform CRA_a
Q5U452	MCG14616
Q3UAP6	MCG15508
E0CYH0	MCG16685, isoform CRA_d
D3Z0M9	MCG18410, isoform CRA_a
G5E8N5	MCG19938, isoform CRA_b
G3UXW9	MCG2137, isoform CRA_b
Q6ZQG1	MCG21756, isoform CRA_a (Fragment)
G3X9V0	MCG22048, isoform CRA_a
Q9CY75	MCG4364, isoform CRA_b
Q14AA6	MCG49183
Q6ZWQ9	MCG5400
G3X9L6	MCG55033
Q14AR7	MCG6726, isoform CRA_f
Q9CQB4	MCG67985
G3X8U3	MCG6895
G3X9K3	MCG8317
E9QK89	Mediator of DNA damage checkpoint protein 1
G3UZ31	Mediator of RNA polymerase II transcription subunit 11
Q5SWW4	Mediator of RNA polymerase II transcription subunit 13
Q9R0X0	Mediator of RNA polymerase II transcription subunit 20
Q80YQ2	Mediator of RNA polymerase II transcription subunit 23
Q9DB91	Mediator of RNA polymerase II transcription subunit 29
P45952	Medium-chain specific acyl-CoA dehydrogenase, mitochondrial
Q8BI84	Melanoma inhibitory activity protein 3
Q9QYH6	Melanoma-associated antigen D1
Q9R0R1	Melanotransferrin
A2AN84	Membrane protein, palmitoylated
O55022	Membrane-associated progesterone receptor component 1
Q80UU9	Membrane-associated progesterone receptor component 2
Q9ERE8	Mesoderm development candidate 1
Q32NY4	Metal transporter CNNM3
P70669	Metalloendopeptidase homolog PEX
B1APT1	Metallophosphoesterase domain containing 2 (Fragment)
P25785	Metalloproteinase inhibitor 2
E9QN92	Metalloreductase STEAP3
P28184	Metallothionein-3
Q8K4B0	Metastasis-associated protein MTA1
Q9R190	Metastasis-associated protein MTA2
F7C846	Metaxin-1
O88441	Metaxin-2
Q8BP48	Methionine aminopeptidase 1
O08663	Methionine aminopeptidase 2
A6H5Y3	Methionine synthase
E9QB02	Methionine--tRNA ligase, cytoplasmic
D3YTR4	Methyl-CpG-binding domain protein 3
Q3ULD5	Methylcrotonoyl-CoA carboxylase beta chain, mitochondrial
Q99MR8	Methylcrotonoyl-CoA carboxylase subunit alpha, mitochondrial
Q9EQ20	Methylmalonate-semialdehyde dehydrogenase [acylating], mitochondrial
P16332	Methylmalonyl-CoA mutase, mitochondrial
Q99J09	Methylosome protein 50
P55002	Microfibrillar-associated protein 2
E9QJW0	Microsomal glutathione S-transferase 1
B1ARU4	Microtubule-actin crosslinking factor 1
B1ARU1	Microtubule-actin crosslinking factor 1
Q3TLQ0	Microtubule-associated protein
A2ARP8	Microtubule-associated protein 1 A
P14873	Microtubule-associated protein 1B
Q8C052	Microtubule-associated protein 1S
P20357	Microtubule-associated protein 2
Q7TSJ2	Microtubule-associated protein 6
Q61166	Microtubule-associated protein RP/EB family member 1
P10637	Microtubule-associated protein tau
A2ANY6	Midasin
P12025	Midkine
Q62000	Mimecan
Q59J78	Mimitin, mitochondrial
Q9D8V0	Minor histocompatibility antigen H13
Q9CR62	Mitochondrial 2-oxoglutarate/malate carrier protein
Q8VCF0	Mitochondrial antiviral-signaling protein
Q9Z2Z6	Mitochondrial carnitine/acylcarnitine carrier protein
Q791V5	Mitochondrial carrier homolog 2
A2AKW0	Mitochondrial carrier triple repeat 1
Q9QZD8	Mitochondrial dicarboxylate carrier
Q9CQ92	Mitochondrial fission 1 protein
Q6PCP5	Mitochondrial fission factor
P62073	Mitochondrial import inner membrane translocase subunit Tim10
D6RG99	Mitochondrial import inner membrane translocase subunit Tim10 B
P62075	Mitochondrial import inner membrane translocase subunit Tim13
Q9Z0V7	Mitochondrial import inner membrane translocase subunit Tim17-B
O35857	Mitochondrial import inner membrane translocase subunit TIM44
Q9D880	Mitochondrial import inner membrane translocase subunit TIM50
P62077	Mitochondrial import inner membrane translocase subunit Tim8 B
Q9WV98	Mitochondrial import inner membrane translocase subunit Tim9
Q9CPQ3	Mitochondrial import receptor subunit TOM22 homolog
Q9CYG7	Mitochondrial import receptor subunit TOM34
Q9QYA2	Mitochondrial import receptor subunit TOM40 homolog
Q9CZW5	Mitochondrial import receptor subunit TOM70
Q8BGA9	Mitochondrial inner membrane protein OXA1L
Q9D6Y7	Mitochondrial peptide methionine sulfoxide reductase
Q9DC61	Mitochondrial-processing peptidase subunit alpha
Q80U63	Mitofusin-2
P63085	Mitogen-activated protein kinase 1
Q63844	Mitogen-activated protein kinase 3
Q3UPT4	Mitogen-activated protein kinase kinase kinase kinase (EC 2.7.11.1)
E9PVG7	Mitogen-activated protein kinase kinase kinase kinase 4
Q9WVA3	Mitotic checkpoint protein BUB3
Q80U83	MKIAA0079 protein (Fragment)
Q6A0C7	MKIAA0118 protein (Fragment)
C7G3P2	MKIAA0536 protein (Fragment)
Q69ZY2	MKIAA0830 protein (Fragment)
Q6ZQ33	MKIAA0857 protein (Fragment)
Q69ZX3	MKIAA0866 protein (Fragment)
Q5DTK3	MKIAA4165 protein (Fragment)
E0CXA9	MOB-like protein phocein
P26041	Moesin
Q99LR1	Monoacylglycerol lipase ABHD12
Q8R2Y0	Monoacylglycerol lipase ABHD6
P53986	Monocarboxylate transporter 1
Q3V3R1	Monofunctional C1-tetrahydrofolate synthase, mitochondrial
Q922Q1	MOSC domain-containing protein 2, mitochondrial
Q8BUN5	Mothers against decapentaplegic homolog 3
P97454	Mothers against decapentaplegic homolog 5
B2RQR2	Mpdz protein
Q8C570	mRNA export factor
Q91YD3	mRNA-decapping enzyme 1A
Q9DCL9	Multifunctional protein ADE2
Q80V70	Multiple epidermal growth factor-like domains protein 6
Q7TPV4	Myb-binding protein 1A
F8VPK3	Myc-associated zinc finger protein
A2ATP6	Myelin basic protein expression factor 2, repressor
F6XJA1	Myelin expression factor 2 (Fragment)
P27573	Myelin protein P0
P60202	Myelin proteolipid protein
O35682	Myeloid-associated differentiation marker
E9Q390	Myoferlin
Q14BI5	Myomesin 2
P05977	Myosin light chain 1/3, skeletal muscle isoform
Q60605	Myosin light polypeptide 6
Q5SWZ5	Myosin phosphatase Rho interacting protein
P97457	Myosin regulatory light chain 2, skeletal muscle isoform
F6ULR7	Myosin regulatory light chain 2, skeletal muscle isoform (Fragment)
G3X9Y9	Myosin Vb, isoform CRA_a
Q5SX40	Myosin-1
P13541	Myosin-3
Q91Z83	Myosin-7
P13542	Myosin-8
Q8VDD5	Myosin-9
Q5SYD0	Myosin-Id
Q3UH59	Myosin, heavy polypeptide 10, non-muscle
A2A6Q8	Myosin, light polypeptide 4 (Fragment)
B1B1A8	Myosin, light polypeptide kinase
P62774	Myotrophin
P26645	Myristoylated alanine-rich C-kinase substrate
G3UWC2	N-acetylated alpha-linked acidic dipeptidase 2, isoform CRA_a
Q8BFR4	N-acetylglucosamine-6-sulfatase
Q99J77	N-acetylneuraminic acid synthase (Sialic acid synthase)
Q8K224	N-acetyltransferase 10
Q99KK2	N-acylneuraminate cytidylyltransferase
E9QMB7	N-alpha-acetyltransferase 30
Q6ZWM4	N-alpha-acetyltransferase 38, NatC auxiliary subunit
Q9EQC5	N-terminal kinase-like protein
Q64191	N(4)-(beta-N-acetylglucosaminyl)-L-asparaginase
Q9CWS0	N(G),N(G)-dimethylarginine dimethylaminohydrolase 1
Q99LD8	N(G),N(G)-dimethylarginine dimethylaminohydrolase 2
P70441	Na(+)/H(+) exchange regulatory cofactor NHE-RF1
Q5SWP3	NAC-alpha domain-containing protein 1
Q8VDQ8	NAD-dependent deacetylase sirtuin-2
Q99KE1	NAD-dependent malic enzyme, mitochondrial
Q61941	NAD(P) transhydrogenase, mitochondrial
Q99LC3	NADH dehydrogenase [ubiquinone] 1 alpha subcomplex subunit 10, mitochondrial
Q7TMF3	NADH dehydrogenase [ubiquinone] 1 alpha subcomplex subunit 12
Q9ERS2	NADH dehydrogenase [ubiquinone] 1 alpha subcomplex subunit 13
Q62425	NADH dehydrogenase [ubiquinone] 1 alpha subcomplex subunit 4
Q9CPP6	NADH dehydrogenase [ubiquinone] 1 alpha subcomplex subunit 5
Q9CQZ5	NADH dehydrogenase [ubiquinone] 1 alpha subcomplex subunit 6
Q9Z1P6	NADH dehydrogenase [ubiquinone] 1 alpha subcomplex subunit 7
Q9DCJ5	NADH dehydrogenase [ubiquinone] 1 alpha subcomplex subunit 8
Q9DC69	NADH dehydrogenase [ubiquinone] 1 alpha subcomplex subunit 9, mitochondrial
Q9DCS9	NADH dehydrogenase [ubiquinone] 1 beta subcomplex subunit 10
Q9CQZ6	NADH dehydrogenase [ubiquinone] 1 beta subcomplex subunit 3
Q9CQC7	NADH dehydrogenase [ubiquinone] 1 beta subcomplex subunit 4
Q3UIU2	NADH dehydrogenase [ubiquinone] 1 beta subcomplex subunit 6
Q9CR61	NADH dehydrogenase [ubiquinone] 1 beta subcomplex subunit 7
Q9D6J5	NADH dehydrogenase [ubiquinone] 1 beta subcomplex subunit 8, mitochondrial
Q9CQJ8	NADH dehydrogenase [ubiquinone] 1 beta subcomplex subunit 9
Q91YT0	NADH dehydrogenase [ubiquinone] flavoprotein 1, mitochondrial
Q9D6J6	NADH dehydrogenase [ubiquinone] flavoprotein 2, mitochondrial
Q91WD5	NADH dehydrogenase [ubiquinone] iron-sulfur protein 2, mitochondrial
Q9DCT2	NADH dehydrogenase [ubiquinone] iron-sulfur protein 3, mitochondrial
E9QPX3	NADH dehydrogenase [ubiquinone] iron-sulfur protein 4, mitochondrial
P52503	NADH dehydrogenase [ubiquinone] iron-sulfur protein 6, mitochondrial
Q9DC70	NADH dehydrogenase [ubiquinone] iron-sulfur protein 7, mitochondrial
Q8K3J1	NADH dehydrogenase [ubiquinone] iron-sulfur protein 8, mitochondrial
Q91VD9	NADH-ubiquinone oxidoreductase 75 kDa subunit, mitochondrial
P37040	NADPH--cytochrome P450 reductase
Q61578	NADPH:adrenodoxin oxidoreductase, mitochondrial
B7ZNL2	Nap1l4 protein
A2A9Q2	Nardilysin, N-arginine dibasic convertase, NRD convertase 1
P70670	Nascent polypeptide-associated complex subunit alpha, muscle-specific form
Q9DC07	Nebulette
P29595	NEDD8
P54729	NEDD8 ultimate buster 1
Q8C878	NEDD8-activating enzyme E1 catalytic subunit
E0CZE0	NEDD8-activating enzyme E1 regulatory subunit
P61082	NEDD8-conjugating enzyme Ubc12
F6WMC0	NEDD8-conjugating enzyme Ubc12 (Fragment)
Q8BG30	Negative elongation factor A
O70378	Neighbor of COX4
B2RXQ4	Nek1 protein
Q61391	Neprilysin
E9QP46	Nesprin-2
Q7TN74	Neurabin I
Q6R891	Neurabin-2
E9QB01	Neural cell adhesion molecule 1
O35136	Neural cell adhesion molecule 2
F6WND1	Neuralized-like protein 4 (Fragment)
Q91X97	Neurocalcin-delta
P55066	Neurocan core protein
Q9Z0E0	Neurochondrin
E9PW06	Neurofascin
P19246	Neurofilament heavy polypeptide
P08551	Neurofilament light polypeptide
P08553	Neurofilament medium polypeptide
Q91YP2	Neurolysin, mitochondrial
P06837	Neuromodulin
P84075	Neuron-specific calcium-binding protein hippocalcin
P35802	Neuronal membrane glycoprotein M6-a
O88809	Neuronal migration protein doublecortin
P97333	Neuropilin-1
Q8BHN3	Neutral alpha-glucosidase AB
O35874	Neutral amino acid transporter A
Q8BLF1	Neutral cholesterol ester hydrolase 1
Q9D0T1	NHP2-like protein 1
Q8R1F1	Niban-like protein 1
D3YU17	Nicalin
Q99KQ4	Nicotinamide phosphoribosyltransferase
P10493	Nidogen-1
O88322	Nidogen-2
G3X8W9	Niemann Pick type C1
Q6KCD5	Nipped-B-like protein
B1AWZ5	Nipsnap homolog 3A (C. elegans)
Q80TM9	Nischarin
Q9D6T0	Nitric oxide synthase-interacting protein
G3X8Y3	NMDA receptor-regulated gene 1
Q6GQT9	Nodal modulator 1
O55033	Non-catalytic region of tyrosine kinase adaptor protein 2
P18608	Non-histone chromosomal protein HMG-14
F6W687	Non-histone chromosomal protein HMG-17 (Fragment)
Q69ZF3	Non-lysosomal glucosylceramidase
Q99K48	Non-POU domain-containing octamer-binding protein
P32020	Non-specific lipid-transfer protein
B8JJH0	Novel protein
Q8C0W0	Novel protein (4930488E11Rik)
A2ACM0	Novel protein containing six WD40 domains at C-terminus
Q99MD9	Nuclear autoantigenic sperm protein
Q3UYV9	Nuclear cap-binding protein subunit 1
Q8K3Z9	Nuclear envelope pore membrane protein POM 121
Q8CCP0	Nuclear export mediator factor Nemf
F6VBN9	Nuclear factor 1 (Fragment)
Q5F2E7	Nuclear fragile X mental retardation-interacting protein 2
O35685	Nuclear migration protein nudC
E9Q4V9	Nuclear pore complex protein Nup107
Q8R0G9	Nuclear pore complex protein Nup133
[truncated: 1,177 more rows]

## Sheet: P14 Proteome
Accession Number	Protein ID
Q922H2	[Pyruvate dehydrogenase [lipoamide]] kinase isozyme 3, mitochondrial
F7C3A0	1-phosphatidylinositol 4,5-bisphosphate phosphodiesterase eta-2
Q64433	10 kDa heat shock protein, mitochondrial
O08810	116 kDa U5 small nuclear ribonucleoprotein component
Q9CQV8	14-3-3 protein beta/alpha
P62259	14-3-3 protein epsilon
P68510	14-3-3 protein eta
P61982	14-3-3 protein gamma
F6VW30	14-3-3 protein theta (Fragment)
P63101	14-3-3 protein zeta/delta
Q6PDY2	2-aminoethanethiol dioxygenase
Q64676	2-hydroxyacylsphingosine 1-beta-galactosyltransferase
Q9CQ62	2,4-dienoyl-CoA reductase, mitochondrial
P16330	2',3'-cyclic-nucleotide 3'-phosphodiesterase
P62334	26S protease regulatory subunit 10B
P62192	26S protease regulatory subunit 4
O88685	26S protease regulatory subunit 6A
P62196	26S protease regulatory subunit 8
Q3TXS7	26S proteasome non-ATPase regulatory subunit 1
Q8BG32	26S proteasome non-ATPase regulatory subunit 11
Q9D8W5	26S proteasome non-ATPase regulatory subunit 12
Q9WVJ2	26S proteasome non-ATPase regulatory subunit 13
Q8VDM4	26S proteasome non-ATPase regulatory subunit 2
Q8BJY1	26S proteasome non-ATPase regulatory subunit 5
Q924T2	28S ribosomal protein S2, mitochondrial
Q99L13	3-hydroxyisobutyrate dehydrogenase, mitochondrial
Q8QZS1	3-hydroxyisobutyryl-CoA hydrolase, mitochondrial
Q921H8	3-ketoacyl-CoA thiolase A, peroxisomal
Q8BWT1	3-ketoacyl-CoA thiolase, mitochondrial
Q9Z0S1	3'(2'),5'-bisphosphate nucleotidase 1
Q9DB15	39S ribosomal protein L12, mitochondrial
Q9JKF7	39S ribosomal protein L39, mitochondrial
Q9CQN7	39S ribosomal protein L41, mitochondrial
P63325	40S ribosomal protein S10
P62281	40S ribosomal protein S11
D3Z1P4	40S ribosomal protein S12
P62264	40S ribosomal protein S14
P62843	40S ribosomal protein S15
P14131	40S ribosomal protein S16
Q9CZX8	40S ribosomal protein S19
P25444	40S ribosomal protein S2
P60867	40S ribosomal protein S20
Q9CQR2	40S ribosomal protein S21
P62267	40S ribosomal protein S23
P62849	40S ribosomal protein S24
P62852	40S ribosomal protein S25
P62855	40S ribosomal protein S26
Q6ZWY3	40S ribosomal protein S27-like
P62858	40S ribosomal protein S28
P62908	40S ribosomal protein S3
D3Z6C3	40S ribosomal protein S3a
P62702	40S ribosomal protein S4, X isoform
P62754	40S ribosomal protein S6
P62082	40S ribosomal protein S7
P62242	40S ribosomal protein S8
P14206	40S ribosomal protein SA
P10852	4F2 cell-surface antigen heavy chain
Q8C605	6-phosphofructokinase
P47857	6-phosphofructokinase, muscle type
Q9DCD0	6-phosphogluconate dehydrogenase, decarboxylating
Q9CQ60	6-phosphogluconolactonase
P63038	60 kDa heat shock protein, mitochondrial
P99027	60S acidic ribosomal protein P2
Q6ZWV3	60S ribosomal protein L10
P35979	60S ribosomal protein L12
P47963	60S ribosomal protein L13
P19253	60S ribosomal protein L13a
Q9CR57	60S ribosomal protein L14
P35980	60S ribosomal protein L18
P62717	60S ribosomal protein L18a
P84099	60S ribosomal protein L19
P67984	60S ribosomal protein L22
P62830	60S ribosomal protein L23
Q8BP67	60S ribosomal protein L24
P61255	60S ribosomal protein L26
P14115	60S ribosomal protein L27a
P41105	60S ribosomal protein L28
P47915	60S ribosomal protein L29
P27659	60S ribosomal protein L3
P62889	60S ribosomal protein L30
P62900	60S ribosomal protein L31
P62911	60S ribosomal protein L32
Q9D1R9	60S ribosomal protein L34
Q6ZWV7	60S ribosomal protein L35
O55142	60S ribosomal protein L35a
P83882	60S ribosomal protein L36a
P61514	60S ribosomal protein L37a
Q9D8E6	60S ribosomal protein L4
P47962	60S ribosomal protein L5
P47911	60S ribosomal protein L6
P14148	60S ribosomal protein L7
P62918	60S ribosomal protein L8
P20029	78 kDa glucose-regulated protein
Q3TNX8	A disintegrin and metalloproteinase with thrombospondin motifs 4
Q9WTQ5	A-kinase anchor protein 12
Q8CAY6	Acetyl-CoA acetyltransferase, cytosolic
Q8QZT1	Acetyl-CoA acetyltransferase, mitochondrial
Q99NB1	Acetyl-coenzyme A synthetase 2-like, mitochondrial
Q9WV54	Acid ceramidase
Q99KI0	Aconitate hydratase, mitochondrial
Q9Z2N8	Actin-like protein 6A
P61161	Actin-related protein 2
Q9WV32	Actin-related protein 2/3 complex subunit 1B
Q9JM76	Actin-related protein 2/3 complex subunit 3
P59999	Actin-related protein 2/3 complex subunit 4
Q99JY9	Actin-related protein 3
P62737	Actin, aortic smooth muscle
P60710	Actin, cytoplasmic 1
P63260	Actin, cytoplasmic 2
Q6P4T2	Activating signal cointegrator 1 complex subunit 3-like 1
Q80XL6	Acyl-CoA dehydrogenase family member 11
Q8JZN5	Acyl-CoA dehydrogenase family member 9, mitochondrial
Q8VCW8	Acyl-CoA synthetase family member 2, mitochondrial
Q5ICG5	Acyl-CoA synthetase long-chain family member 6
F6WUQ1	Acyl-CoA-binding protein (Fragment)
Q8BYC3	Acyl-coenzyme A oxidase
O55137	Acyl-coenzyme A thioesterase 1
P56376	Acylphosphatase-1
Q3UQY4	Acylpyruvase FAHD1, mitochondrial (EC 3.7.1.5) (Fumarylacetoacetate hydrolase domain-containing protein 1)
Q64010	Adapter molecule crk
P50247	Adenosylhomocysteinase
F8WGT1	Adenosylhomocysteinase
P40124	Adenylyl cyclase-associated protein 1
Q640N1	Adipocyte enhancer-binding protein 1
Q9D7N9	Adipocyte plasma membrane-associated protein
P56528	ADP-ribosyl cyclase 1
P61205	ADP-ribosylation factor 3
P84084	ADP-ribosylation factor 5
Q9WUL7	ADP-ribosylation factor-like protein 3
Q9CQW2	ADP-ribosylation factor-like protein 8B
P48962	ADP/ATP translocase 1
P51881	ADP/ATP translocase 2
Q61282	Aggrecan core protein
Q8BGT5	Alanine aminotransferase 2
Q8BGQ7	Alanyl-tRNA synthetase, cytoplasmic
Q9JII6	Alcohol dehydrogenase [NADP+]
P28474	Alcohol dehydrogenase class-3
B1ATI7	Aldehyde dehydrogenase
Q9JHW9	Aldehyde dehydrogenase family 1 member A3
Q9CZS1	Aldehyde dehydrogenase X, mitochondrial
P47738	Aldehyde dehydrogenase, mitochondrial
P09242	Alkaline phosphatase, tissue-nonspecific isozyme
A2AL50	Alkylglycerone phosphate synthase
Q9EQX4	Allograft inflammatory factor 1-like
Q91VB8	Alpha globin 1
Q9WTS2	Alpha-(1,6)-fucosyltransferase
P07758	Alpha-1-antitrypsin 1-1
P22599	Alpha-1-antitrypsin 1-2
P29699	Alpha-2-HS-glycoprotein
D3YW52	Alpha-2-macroglobulin
Q6GQT1	Alpha-2-macroglobulin-P
Q7TPR4	Alpha-actinin-1
P57780	Alpha-actinin-4
Q9QYC0	Alpha-adducin
P61164	Alpha-centractin
P23927	Alpha-crystallin B chain
P17182	Alpha-enolase
P02772	Alpha-fetoprotein
P46660	Alpha-internexin
O09174	Alpha-methylacyl-CoA racemase
Q9QWR8	Alpha-N-acetylgalactosaminidase
Q9DB05	Alpha-soluble NSF attachment protein
Q64133	Amine oxidase [flavin-containing] A
P31230	Aminoacyl tRNA synthase complex-interacting multifunctional protein 1
P97449	Aminopeptidase N
P12023	Amyloid beta A4 protein
Q9EP71	Ankycorbin
D3Z5M4	Ankyrin-1
F8WIT2	Annexin
P10107	Annexin A1
P97384	Annexin A11
P07356	Annexin A2
P48036	Annexin A5
P32261	Antithrombin-III
P17427	AP-2 complex subunit alpha-2
P84091	AP-2 complex subunit mu
Q3UHJ0	AP2-associated protein kinase 1
Q00623	Apolipoprotein A-I
P06728	Apolipoprotein A-IV
P51910	Apolipoprotein D
P08226	Apolipoprotein E
Q78IK4	Apolipoprotein O-like
O35841	Apoptosis inhibitor 5
Q07813	Apoptosis regulator BAX
Q9Z0X1	Apoptosis-inducing factor 1, mitochondrial
Q9D0I9	Arginyl-tRNA synthetase, cytoplasmic
Q80ZP8	Armet protein
P05201	Aspartate aminotransferase, cytoplasmic
P05202	Aspartate aminotransferase, mitochondrial
Q9Z2W0	Aspartyl aminopeptidase
Q922B2	Aspartyl-tRNA synthetase, cytoplasmic
Q99MQ4	Asporin
Q8BM75	AT-rich interactive domain-containing protein 5B
P28658	Ataxin-10
E9QM77	Ataxin-2
Q91YH5	Atlastin-3
Q8C2Q8	ATP synthase gamma chain
P03930	ATP synthase protein 8
Q03265	ATP synthase subunit alpha, mitochondrial
Q9CQQ7	ATP synthase subunit b, mitochondrial
P56480	ATP synthase subunit beta, mitochondrial
Q06185	ATP synthase subunit e, mitochondrial
P56135	ATP synthase subunit f, mitochondrial
Q9CPQ8	ATP synthase subunit g, mitochondrial
Q9DB20	ATP synthase subunit O, mitochondrial
P97450	ATP synthase-coupling factor 6, mitochondrial
Q91V92	ATP-citrate synthase
Q9JHS4	ATP-dependent Clp protease ATP-binding subunit clpX-like, mitochondrial
E9QNN1	ATP-dependent RNA helicase A
Q91VR5	ATP-dependent RNA helicase DDX1
Q62167	ATP-dependent RNA helicase DDX3X
Q9D5T0	ATPase family AAA domain-containing protein 1
Q925I1	ATPase family AAA domain-containing protein 3
E9PV44	ATPase inhibitor, mitochondrial
Q8VCE0	ATPase, Na+/K+ transporting, alpha 3 polypeptide
A2ALM8	B-cell receptor-associated protein 31
Q9JLV1	BAG family molecular chaperone regulator 3
Q8CI32	BAG family molecular chaperone regulator 5
Q9R069	Basal cell adhesion molecule
E9PZ16	Basement membrane-specific heparan sulfate proteoglycan core protein
Q05793	Basement membrane-specific heparan sulfate proteoglycan core protein
Q99L88	Beta-1-syntrophin
Q01339	Beta-2-glycoprotein 1
P01887	Beta-2-microglobulin
Q61235	Beta-2-syntrophin
P20060	Beta-hexosaminidase subunit beta
P82349	Beta-sarcoglycan
P28663	Beta-soluble NSF attachment protein
D3Z3Y6	Beta-tectorin
Q8CGC7	Bifunctional aminoacyl-tRNA synthetase
P28653	Biglycan
Q9CY64	Biliverdin reductase A
Q8R016	Bleomycin hydrolase
Q61711	Bone sialoprotein 2
Q91XV3	Brain acid soluble protein 1
P63030	Brain protein 44-like protein
B1AZ46	Brain-specific angiogenesis inhibitor 1-associated protein 2
Q3U3J1	Branched chain ketoacid dehydrogenase E1, alpha polypeptide
O35855	Branched-chain-amino-acid aminotransferase, mitochondrial
Q80YN3	Breast carcinoma-amplified sequence 1 homolog
Q61361	Brevican core protein
Q6WVG3	BTB/POZ domain-containing protein KCTD12
Q922D8	C-1-tetrahydrofolate synthase, cytoplasmic
Q64449	C-type mannose receptor 2
Q8BH59	Calcium-binding mitochondrial carrier protein Aralar1
Q8BMD8	Calcium-binding mitochondrial carrier protein SCaMC-1
Q8K1N1	Calcium-independent phospholipase A2-gamma
Q5SVI0	Calcium/calmodulin-dependent protein kinase II, beta
Q8VCQ8	Caldesmon 1
P62204	Calmodulin
P35564	Calnexin
D3YW48	Calpain small subunit 1 (Fragment)
O35350	Calpain-1 catalytic subunit
O08529	Calpain-2 catalytic subunit
Q9DAW9	Calponin-3
P14211	Calreticulin
Q08331	Calretinin
O35887	Calumenin
P56212	cAMP-regulated phosphoprotein 19
A3KGI3	Cancer susceptibility candidate 5
Q99LB4	Capping protein (Actin filament), gelsolin-like
Q60865	Caprin-1
Q9WVT6	Carbonic anhydrase 14
P00920	Carbonic anhydrase 2
P16015	Carbonic anhydrase 3
P48758	Carbonyl reductase [NADPH] 1
Q91VT4	Carbonyl reductase family member 4
Q8VCT4	Carboxylesterase 3
Q80V42	Carboxypeptidase M
E9QA28	Carcinoembryonic antigen-related cell adhesion molecule 16
P97742	Carnitine O-palmitoyltransferase 1, liver isoform
Q924X2	Carnitine O-palmitoyltransferase 1, muscle isoform
P52825	Carnitine O-palmitoyltransferase 2, mitochondrial
P51942	Cartilage matrix protein
Q60737	Casein kinase II subunit alpha
P24270	Catalase
G3X9V2	Catenin (Cadherin associated protein), delta 1, isoform CRA_a
P26231	Catenin alpha-1
Q02248	Catenin beta-1
P51437	Cathelin-related antimicrobial peptide
P10605	Cathepsin B
P18242	Cathepsin D
P55097	Cathepsin K
P06797	Cathepsin L1
Q9WUU7	Cathepsin Z
Q07113	Cation-independent mannose-6-phosphate receptor
D3Z148	Caveolin
Q9DCC5	Cbx3 protein
Q8BH15	CCR4-NOT transcription complex subunit 10
Q8R422	CD109 antigen
E9Q3Q6	CD166 antigen
P41731	CD63 antigen
P40240	CD9 antigen
Q91W92	Cdc42 effector protein 1
Q91WS0	CDGSH iron-sulfur domain-containing protein 1
Q9CQB5	CDGSH iron-sulfur domain-containing protein 2
Q8BI72	CDKN2A-interacting protein
Q8R464	Cell adhesion molecule 4
Q8VEK0	Cell cycle control protein 50A
Q9JKC6	Cell cycle exit and neuronal differentiation protein 1
P60766	Cell division control protein 42 homolog
Q8R2Y2	Cell surface glycoprotein MUC18
Q9CXS4	Centromere protein V
G3X8Q5	Ceruloplasmin, isoform CRA_a
Q9Z1Q5	Chloride intracellular channel protein 1
Q8BJ64	Choline dehydrogenase, mitochondrial
Q8C025	Cholinephosphotransferase 1
O55226	Chondroadherin
G5E892	Chondroitin sulfate proteoglycan 4
E9QAS4	Chromodomain-helicase-DNA-binding protein 4
P26339	Chromogranin-A
Q9CZU6	Citrate synthase, mitochondrial
Q5SUH6	Clathrin interactor 1
Q5SXR6	Clathrin, heavy polypeptide (Hc)
Q9CQF3	Cleavage and polyadenylation specificity factor subunit 5
Q8VBZ3	Cleft lip and palate transmembrane protein 1 homolog
E9Q6L0	CLIP-associating protein 1
Q06890	Clusterin
O88947	Coagulation factor X
Q8BH61	Coagulation factor XIII A chain
F8WHL2	Coatomer subunit alpha
Q9JIF7	Coatomer subunit beta
O55029	Coatomer subunit beta'
Q5XJY5	Coatomer subunit delta
E9Q5P4	Coatomer subunit gamma
P61924	Coatomer subunit zeta-1
Q62507	Cochlin
P18760	Cofilin-1
P45591	Cofilin-2
Q8BRN9	Coiled-coil and C2 domain-containing protein 1B
Q9D5Y1	Coiled-coil domain-containing protein 39
Q8K003	Coiled-coil domain-containing protein 72
Q3UNQ1	Coiled-coil-helix-coiled-coil-helix domain-containing protein 6, mitochondrial
Q91W50	Cold shock domain-containing protein E1
P60824	Cold-inducible RNA-binding protein
P11087	Collagen alpha-1(I) chain
P02463	Collagen alpha-1(IV) chain
O88207	Collagen alpha-1(V) chain
Q04857	Collagen alpha-1(VI) chain
Q61245	Collagen alpha-1(XI) chain
Q60847	Collagen alpha-1(XII) chain
E9QPX1	Collagen alpha-1(XVIII) chain
Q2UY11	Collagen alpha-1(XXVIII) chain
Q01149	Collagen alpha-2(I) chain
P08122	Collagen alpha-2(IV) chain
Q07643	Collagen alpha-2(IX) chain
Q3U962	Collagen alpha-2(V) chain
Q02788	Collagen alpha-2(VI) chain
Q9QZS0	Collagen alpha-3(IV) chain
A2AX52	Collagen alpha-4(VI) chain
B7ZNH7	Collagen, type XIV, alpha 1
Q8K4Q8	Collectin-12
Q63829	COMM domain-containing protein 3
Q3V4B5	COMM domain-containing protein 6
P01027	Complement C3
Q6NZK3	Complement component factor h
Q6A0A9	Constitutive coactivator of PPAR-gamma-like protein 1
Q8C3F2	Constitutive coactivator of PPAR-gamma-like protein 2
P12960	Contactin-1
O54991	Contactin-associated protein 1
O88543	COP9 signalosome complex subunit 3
O88544	COP9 signalosome complex subunit 4
D3Z0F5	COP9 signalosome complex subunit 6
O08997	Copper transport protein ATOX1
Q9QZQ8	Core histone macro-H2A.1
Q8CCK0	Core histone macro-H2A.2
Q9WUM4	Coronin-1C
Q921L6	Cortactin, isoform CRA_a
P97792	Coxsackievirus and adenovirus receptor homolog
Q04447	Creatine kinase B-type
P30275	Creatine kinase U-type, mitochondrial
Q68ED7	CREB-regulated transcription coactivator 1
Q9JLV5	Cullin-3
P97315	Cysteine and glycine-rich protein 1
Q9DCT8	Cysteine-rich protein 2
Q9CYA0	Cysteine-rich with EGF-like domain protein 2
Q9CZ13	Cytochrome b-c1 complex subunit 1, mitochondrial
Q9DB77	Cytochrome b-c1 complex subunit 2, mitochondrial
Q9CQ69	Cytochrome b-c1 complex subunit 8
P00405	Cytochrome c oxidase subunit 2
P19783	Cytochrome c oxidase subunit 4 isoform 1, mitochondrial
P12787	Cytochrome c oxidase subunit 5A, mitochondrial
P19536	Cytochrome c oxidase subunit 5B, mitochondrial
Q9CPQ1	Cytochrome c oxidase subunit 6C
E9PZS8	Cytochrome c oxidase subunit 7A-related protein, mitochondrial
P48771	Cytochrome c oxidase subunit 7A2, mitochondrial
P62897	Cytochrome c, somatic
P00015	Cytochrome c, testis-specific
Q9D0M3	Cytochrome c1, heme protein, mitochondrial
Q9JKY7	Cytochrome P450 CYP2D22
P28271	Cytoplasmic aconitate hydratase
Q9JHU4	Cytoplasmic dynein 1 heavy chain 1
Q8R1Q8	Cytoplasmic dynein 1 light intermediate chain 1
Q6PDL0	Cytoplasmic dynein 1 light intermediate chain 2
Q8BMK4	Cytoskeleton-associated protein 4
Q8BX80	Cytosolic endo-beta-N-acetylglucosaminidase
Q9D1A2	Cytosolic non-specific dipeptidase
Q61753	D-3-phosphoglycerate dehydrogenase
Q80XN0	D-beta-hydroxybutyrate dehydrogenase, mitochondrial
Q3UGB5	DAZ associated protein 1, isoform CRA_b
Q8QZV3	Dci protein
Q3U741	DEAD (Asp-Glu-Ala-Asp) box polypeptide 17, isoform CRA_a
P28654	Decorin
G3X8V7	Dehydrogenase/reductase (SDR family) member 4, isoform CRA_a
Q99L04	Dehydrogenase/reductase SDR family member 1
P10518	Delta-aminolevulinic acid dehydratase
P82347	Delta-sarcoglycan
O35459	Delta(3,5)-Delta(2,4)-dienoyl-CoA isomerase, mitochondrial
O55188	Dentin matrix acidic phosphoprotein 1
Q9R0P5	Destrin
O08749	Dihydrolipoyl dehydrogenase, mitochondrial
Q8BMF4	Dihydrolipoyllysine-residue acetyltransferase component of pyruvate dehydrogenase complex, mitochondrial
Q9D2G2	Dihydrolipoyllysine-residue succinyltransferase component of 2-oxoglutarate dehydrogenase complex, mitochondrial
Q8BVI4	Dihydropteridine reductase
Q3TMU8	Dihydropyrimidinase-like 4
O08553	Dihydropyrimidinase-related protein 2
E9PWE8	Dihydropyrimidinase-related protein 3
Q9EQF6	Dihydropyrimidinase-related protein 5
Q9ET22	Dipeptidyl peptidase 2
P28843	Dipeptidyl peptidase 4
E9QL31	Disabled homolog 2
O35598	Disintegrin and metalloproteinase domain-containing protein 10
Q61072	Disintegrin and metalloproteinase domain-containing protein 9
O88508	DNA (cytosine-5)-methyltransferase 3A
Q8K409	DNA polymerase beta
P28352	DNA-(apurinic or apyrimidinic site) lyase
Q9JKB3	DNA-binding protein A
P08775	DNA-directed RNA polymerase II subunit RPB1
D3YZ20	DNA-directed RNA polymerase II subunit RPB11
Q8C4C9	DnaJ (Hsp40) homolog, subfamily B, member 12, isoform CRA_d
P63037	DnaJ homolog subfamily A member 1
Q9DC23	DnaJ homolog subfamily C member 10
P60904	DnaJ homolog subfamily C member 5
O70152	Dolichol-phosphate mannosyltransferase
O54734	Dolichyl-diphosphooligosaccharide--protein glycosyltransferase 48 kDa subunit
Q91YQ5	Dolichyl-diphosphooligosaccharide--protein glycosyltransferase subunit 1
P61804	Dolichyl-diphosphooligosaccharide--protein glycosyltransferase subunit DAD1
P46978	Dolichyl-diphosphooligosaccharide--protein glycosyltransferase subunit STT3A
Q3TDQ1	Dolichyl-diphosphooligosaccharide--protein glycosyltransferase subunit STT3B
Q9DB25	Dolichyl-phosphate beta-glucosyltransferase
E9Q4Z6	Double zinc ribbon and ankyrin repeat-containing protein 1
O35075	Down syndrome critical region protein 3 homolog
Q62418	Drebrin-like protein
P47809	Dual specificity mitogen-activated protein kinase kinase 4
E9Q3M3	Dynactin subunit 1
Q99KJ8	Dynactin subunit 2
F7A0B0	Dynamin-1-like protein
E9PUD2	Dynamin-1-like protein
Q91XQ0	Dynein heavy chain 8, axonemal
P63168	Dynein light chain 1, cytoplasmic
Q9D0M5	Dynein light chain 2, cytoplasmic
P62627	Dynein light chain roadblock-type 1
E9PXE5	Dystonin
G5E8S4	Dystrobrevin alpha, isoform CRA_a
Q62165	Dystroglycan
P11531	Dystrophin
Q9ERU9	E3 SUMO-protein ligase RanBP2
P46935	E3 ubiquitin-protein ligase NEDD4
P62878	E3 ubiquitin-protein ligase RBX1
Q61510	E3 ubiquitin/ISG15 ligase TRIM25
Q8BL66	Early endosome antigen 1
P55772	Ectonucleoside triphosphate diphosphohydrolase 1
E9PYV0	Ectonucleoside triphosphate diphosphohydrolase 3 (Nucleoside triphosphate diphosphohydrolase-3) (EC 3.6.1.5) (Protein Entpd3)
G3X9S2	Ectonucleotide pyrophosphatase/phosphodiesterase 1, isoform CRA_d
Q8BPB5	EGF-containing fibulin-like extracellular matrix protein 1
Q9EQP2	EH domain-containing protein 4
P54320	Elastin
B1AXZ4	ELAV (Embryonic lethal, abnormal vision, Drosophila)-like 2 (Hu antigen B)
A2A9R6	ELAV (Embryonic lethal, abnormal vision, Drosophila)-like 4 (Hu antigen D)
P70372	ELAV-like protein 1
Q60900	ELAV-like protein 3
Q99LC5	Electron transfer flavoprotein subunit alpha, mitochondrial
Q9DCW4	Electron transfer flavoprotein subunit beta
Q921G7	Electron transfer flavoprotein-ubiquinone oxidoreductase, mitochondrial
P10126	Elongation factor 1-alpha 1
P62631	Elongation factor 1-alpha 2
O70251	Elongation factor 1-beta
Q9D8N0	Elongation factor 1-gamma
P58252	Elongation factor 2
Q9CZR8	Elongation factor Ts, mitochondrial
Q8BFR5	Elongation factor Tu, mitochondrial
Q99K41	EMILIN-1
Q8K482	EMILIN-2
Q3TYR7	Endophilin B1 testis variant
Q9EQH2	Endoplasmic reticulum aminopeptidase 1
Q3UVK0	Endoplasmic reticulum metallopeptidase 1
P57759	Endoplasmic reticulum resident protein 29
Q9D1Q6	Endoplasmic reticulum resident protein 44
F6SLP4	Endoplasmic reticulum-Golgi intermediate compartment protein 1 (Fragment)
P08113	Endoplasmin
Q8BPU7	Engulfment and cell motility protein 1
P84089	Enhancer of rudimentary homolog
F6T930	Enoyl-CoA hydratase, mitochondrial (Fragment)
P97425	Eosinophil cationic protein 2
P49290	Eosinophil peroxidase
P42567	Epidermal growth factor receptor substrate 15
G5E8D6	Epidermal growth factor-containing fibulin-like extracellular matrix protein 2, isoform CRA_c
Q9Z0J0	Epididymal secretory protein E1
P70186	Epiphycan
Q8CHU3	Epsin-2
Q8C7X2	ER membrane protein complex subunit 1
Q8BFZ9	Erlin-2
G3X9B8	Erythrocyte protein band 4.1-like 2, isoform CRA_b
Q9D172	ES1 protein homolog, mitochondrial
Q91V76	Ester hydrolase C11orf54 homolog
Q9EQ06	Estradiol 17-beta-dehydrogenase 11
O70503	Estradiol 17-beta-dehydrogenase 12
P60843	Eukaryotic initiation factor 4A-I
Q91VC3	Eukaryotic initiation factor 4A-III
Q99L45	Eukaryotic translation initiation factor 2 subunit 2
Q9Z0N1	Eukaryotic translation initiation factor 2 subunit 3, X-linked
Q8BJW6	Eukaryotic translation initiation factor 2A
P23116	Eukaryotic translation initiation factor 3 subunit A
Q8R1B4	Eukaryotic translation initiation factor 3 subunit C
P60229	Eukaryotic translation initiation factor 3 subunit E
Q9DCH4	Eukaryotic translation initiation factor 3 subunit F
Q91WK2	Eukaryotic translation initiation factor 3 subunit H
Q9QZD9	Eukaryotic translation initiation factor 3 subunit I
Q8QZY1	Eukaryotic translation initiation factor 3 subunit L
Q99JX4	Eukaryotic translation initiation factor 3 subunit M
E9PVC6	Eukaryotic translation initiation factor 4 gamma 1
P63073	Eukaryotic translation initiation factor 4E
Q5SUT0	Ewing sarcoma breakpoint region 1
O35382	Exocyst complex component 4
Q6P5F9	Exportin-1
Q9ERK4	Exportin-2
E9PUW7	Exportin-7
Q3U7R1	Extended synaptotagmin-1
P47753	F-actin-capping protein subunit alpha-1
P47754	F-actin-capping protein subunit alpha-2
Q80UW2	F-box only protein 2
Q8K3B1	F-box/SPRY domain-containing protein 1
A2AJ72	Far upstream element (FUSE) binding protein 3
Q91WJ8	Far upstream element-binding protein 1
Q3U0V1	Far upstream element-binding protein 2
Q3TDN2	FAS-associated factor 2
Q61553	Fascin
Q5MPP0	Fatty acid 2-hydroxylase
Q9JJE7	Fatty acid desaturase 3
P19096	Fatty acid synthase
E9Q0H6	Fatty acid-binding protein, brain
P11404	Fatty acid-binding protein, heart
Q8CIB5	Fermitin family homolog 2
P09528	Ferritin heavy chain
A2AQ53	Fibrillin 1
Q61555	Fibrillin-2
Q8K0E8	Fibrinogen beta chain
Q8VCM7	Fibrinogen gamma chain
G5E8M2	Fibronectin 1, isoform CRA_d
Q6NWW9	Fibronectin type III domain-containing protein 3B
A2ARZ3	Fibrous sheath-interacting protein 2
Q9WVH9	Fibulin-5
Q501P1	Fibulin-7
Q80X90	Filamin-B
D3Z576	Filamin-C
B7FAU9	Filamin, alpha
O08917	Flotillin-1
Q62356	Follistatin-related protein 1
A6PWD2	Forkhead-associated domain-containing protein 1
A2APV2	Formin-like protein 2
A2AEX6	Four and a half LIM domains 1
A6H6N4	Four and a half LIM domains 3
Q6NVD0	FRAS1-related extracellular matrix protein 2
Q9CY57	Friend of PRMT1 protein
P05064	Fructose-bisphosphate aldolase A
P05063	Fructose-bisphosphate aldolase C
Q9D6K8	FUN14 domain-containing protein 2
Q9JIA6	Galactokinase
P16045	Galectin-1
P60521	Gamma-aminobutyric acid receptor-associated protein-like 2
Q9CWZ7	Gamma-soluble NSF attachment protein
Q9Z0F7	Gamma-synuclein
Q921C1	Gap junction gamma-3 protein
Q8JZP9	GAS2-like protein 1
Q3UHU8	General transcription factor II-I
Q9Z1Z0	General vesicular transport factor p115
Q07235	Glia-derived nexin
P03995	Glial fibrillary acidic protein
P06745	Glucose-6-phosphate isomerase
P26443	Glutamate dehydrogenase 1, mitochondrial
D3Z7P3	Glutaminase kidney isoform, mitochondrial (GLS) (EC 3.5.1.2)
P15105	Glutamine synthetase
P16406	Glutamyl aminopeptidase
Q9CZN8	Glutamyl-tRNA(Gln) amidotransferase subunit A, mitochondrial
Q9QUH0	Glutaredoxin-1
Q9CQM9	Glutaredoxin-3
Q80Y14	Glutaredoxin-related protein 5, mitochondrial
Q99LJ6	Glutathione peroxidase 7
P47791	Glutathione reductase, mitochondrial
P24472	Glutathione S-transferase A4
Q9DCM2	Glutathione S-transferase kappa 1
P16858	Glyceraldehyde-3-phosphate dehydrogenase
E0CXN5	Glycerol-3-phosphate dehydrogenase [NAD(+)], cytoplasmic
Q64521	Glycerol-3-phosphate dehydrogenase, mitochondrial
Q9CRY7	Glycerophosphodiester phosphodiesterase domain-containing protein 1
Q8CI94	Glycogen phosphorylase, brain form
D3Z7E5	Glycogen synthase kinase-3 alpha
Q78HU7	Glycophorin-C
Q9CZD3	Glycyl-tRNA synthetase
O70310	Glycylpeptide N-tetradecanoyltransferase 1
Q3THK7	GMP synthase [glutamine-hydrolyzing]
F8WHM5	Golgi apparatus protein 1 (Fragment)
Q99JX3	Golgi reassembly-stacking protein 2
Q6DFZ1	Golgi-specific brefeldin A-resistance factor 1
Q9QYE6	Golgin subfamily A member 5
Q91W53	Golgin subfamily A member 7
Q3U9N4	Granulin
B1AT92	Growth factor receptor bound protein 2
Q99LP6	GrpE protein homolog 1, mitochondrial
Q9WTP7	GTP:AMP phosphotransferase, mitochondrial
B2RSH2	Guanine nucleotide-binding protein G(i) subunit alpha-1
P08752	Guanine nucleotide-binding protein G(i) subunit alpha-2
Q9DAS9	Guanine nucleotide-binding protein G(I)/G(S)/G(O) subunit gamma-12
P63213	Guanine nucleotide-binding protein G(I)/G(S)/G(O) subunit gamma-2
Q80SZ7	Guanine nucleotide-binding protein G(I)/G(S)/G(O) subunit gamma-5
Q61016	Guanine nucleotide-binding protein G(I)/G(S)/G(O) subunit gamma-7
P62874	Guanine nucleotide-binding protein G(I)/G(S)/G(T) subunit beta-1
P62880	Guanine nucleotide-binding protein G(I)/G(S)/G(T) subunit beta-2
P21279	Guanine nucleotide-binding protein G(q) subunit alpha
Q6R0H7	Guanine nucleotide-binding protein G(s) subunit alpha isoforms XLas
P68040	Guanine nucleotide-binding protein subunit beta-2-like 1
P29387	Guanine nucleotide-binding protein subunit beta-4
Q9CRB2	H/ACA ribonucleoprotein complex subunit 2
Q80ZM5	H1 histone family, member X
Q8C547	HEAT repeat-containing protein 5B
Q8K0U4	Heat shock 70 kDa protein 12A
P17879	Heat shock 70 kDa protein 1B
P48722	Heat shock 70 kDa protein 4L
P63017	Heat shock cognate 71 kDa protein
D3Z3I9	Heat shock protein 105 kDa (Fragment)
Q3U2G2	Heat shock protein 4
Q7TSZ0	Heat shock protein 9
P07901	Heat shock protein HSP 90-alpha
P11499	Heat shock protein HSP 90-beta
P17156	Heat shock-related 70 kDa protein 2
O70252	Heme oxygenase 2
P02088	Hemoglobin subunit beta-1
P02089	Hemoglobin subunit beta-2
Q9D1L9	Hepatitis B virus X-interacting protein homolog
P51859	Hepatoma-derived growth factor
Q99020	Heterogeneous nuclear ribonucleoprotein A/B
Q9CX86	Heterogeneous nuclear ribonucleoprotein A0 (hnRNP A0)
P49312	Heterogeneous nuclear ribonucleoprotein A1
F6VQH5	Heterogeneous nuclear ribonucleoprotein D-like (Fragment)
F6ZV59	Heterogeneous nuclear ribonucleoprotein D0 (Fragment)
Q9Z2X1	Heterogeneous nuclear ribonucleoprotein F
Q91VM5	Heterogeneous nuclear ribonucleoprotein G-like 1
Q8C2Q7	Heterogeneous nuclear ribonucleoprotein H1
P70333	Heterogeneous nuclear ribonucleoprotein H2
Q7TMK9	Heterogeneous nuclear ribonucleoprotein Q
Q8VHM5	Heterogeneous nuclear ribonucleoprotein R
F8VPM4	Heterogeneous nuclear ribonucleoprotein U-like protein 2 (MLF1-associated nuclear protein)
G3XA10	Heterogeneous nuclear ribonucleoprotein U, isoform CRA_b
G3UVV4	Hexokinase 1, isoform CRA_f
Q9JL35	High mobility group nucleosome-binding domain-containing protein 5
P63158	High mobility group protein B1
P52927	High mobility group protein HMGI-C
Q9D0S9	Histidine triad nucleotide-binding protein 2, mitochondrial
O55128	Histone deacetylase complex subunit SAP18
P10922	Histone H1.0
P43275	Histone H1.1
P15864	Histone H1.2
P43277	Histone H1.3
P43274	Histone H1.4
P43276	Histone H1.5
P22752	Histone H2A type 1
P27661	Histone H2A.x
P0C0S6	Histone H2A.Z
Q6ZWY9	Histone H2B type 1-C/E/G
Q64525	Histone H2B type 2-B
P84244	Histone H3.3
P62806	Histone H4
Q61191	Host cell factor 1
Q99L47	Hsc70-interacting protein
Q61081	Hsp90 co-chaperone Cdc37
E9Q092	Hyaluronan-binding protein 2
G5E8T9	Hydroxyacyl glutathione hydrolase
Q61425	Hydroxyacyl-coenzyme A dehydrogenase, mitochondrial
Q8JZK9	Hydroxymethylglutaryl-CoA synthase, cytoplasmic
P54869	Hydroxymethylglutaryl-CoA synthase, mitochondrial
A2AFQ2	Hydroxysteroid (17-beta) dehydrogenase 10
Q9JKR6	Hypoxia up-regulated protein 1
P01872	Ig mu chain C region secreted form
Q6GU68	Immunoglobulin superfamily containing leucine-rich repeat protein
P70168	Importin subunit beta-1
Q8BKG3	Inactive tyrosine-protein kinase 7
Q9D819	Inorganic pyrophosphatase
D3Z636	Inorganic pyrophosphatase 2, mitochondrial
Q9D892	Inosine triphosphate pyrophosphatase
P24547	Inosine-5'-monophosphate dehydrogenase 2
P70227	Inositol 1,4,5-trisphosphate receptor type 3
O55023	Inositol monophosphatase 1
Q80V26	Inositol monophosphatase 3
F6RPJ9	Insulin-degrading enzyme (Fragment)
Q5SF07	Insulin-like growth factor 2 mRNA-binding protein 2
E9QLW5	Insulin-like growth factor II
Q07079	Insulin-like growth factor-binding protein 5
F8VQN5	Integrin alpha-1 (CD49 antigen-like family member A) (Laminin and collagen receptor) (VLA-1) (CD antigen CD49a)
Q62469	Integrin alpha-2
P43406	Integrin alpha-V
Q0VBD0	Integrin beta
P09055	Integrin beta-1
P11835	Integrin beta-2
O54890	Integrin beta-3
A2A863	Integrin beta-4
O55222	Integrin-linked protein kinase
E9PVD2	Inter alpha-trypsin inhibitor, heavy chain 4
G3X977	Inter-alpha trypsin inhibitor, heavy chain 2
Q8BJD1	Inter-alpha-trypsin inhibitor heavy chain H5
Q9CQW9	Interferon-induced transmembrane protein 3
Q9CXY6	Interleukin enhancer-binding factor 2
E9Q0N0	Intersectin-1
G3UW45	IQ motif containing GTPase activating protein 1, isoform CRA_c
Q9D7P6	Iron-sulfur cluster assembly enzyme ISCU, mitochondrial
Q91V64	Isochorismatase domain-containing protein 1
Q9D6R2	Isocitrate dehydrogenase [NAD] subunit alpha, mitochondrial
P70404	Isocitrate dehydrogenase [NAD] subunit gamma 1, mitochondrial
O88844	Isocitrate dehydrogenase [NADP] cytoplasmic
P54071	Isocitrate dehydrogenase [NADP], mitochondrial
Q91VA7	Isocitrate dehydrogenase 3 (NAD+) beta
Q8K2K6	Isoform 1 of Arf-GAP domain and FG repeats-containing protein 1
Q9QYB5	Isoform 1 of Gamma-adducin
P97300	Isoform 1 of Neuroplastin
Q6P3A8	Isoform 2 of 2-oxoisovalerate dehydrogenase subunit beta, mitochondrial
Q9R0Y5	Isoform 2 of Adenylate kinase isoenzyme 1
Q9EPJ9	Isoform 2 of ADP-ribosylation factor GTPase-activating protein 1
Q99K28	Isoform 2 of ADP-ribosylation factor GTPase-activating protein 2
Q9DBF1	Isoform 2 of Alpha-aminoadipic semialdehyde dehydrogenase
O55042	Isoform 2 of Alpha-synuclein
O08523	Isoform 2 of Alpha-tectorin
Q9DBG3	Isoform 2 of AP-2 complex subunit beta
Q62048	Isoform 2 of Astrocytic phosphoprotein PEA-15
Q7TQH0	Isoform 2 of Ataxin-2-like protein
Q9WV92	Isoform 2 of Band 4.1-like protein 3
P18572	Isoform 2 of Basigin
Q63810	Isoform 2 of Calcineurin subunit B type 1
Q9Z0H8	Isoform 2 of CAP-Gly domain-containing linker protein 2
Q9D6G9	Isoform 2 of CKLF-like MARVEL transmembrane domain-containing protein 5
Q6IRU5	Isoform 2 of Clathrin light chain B
Q9CPY7	Isoform 2 of Cytosol aminopeptidase
Q8CJ67	Isoform 2 of Double-stranded RNA-binding protein Staufen homolog 2
Q8CBY8	Isoform 2 of Dynactin subunit 4
P58281	Isoform 2 of Dynamin-like 120 kDa protein, mitochondrial
O55187	Isoform 2 of E3 SUMO-protein ligase CBX4
Q69ZW3	Isoform 2 of EH domain-binding protein 1
P57776	Isoform 2 of Elongation factor 1-delta
Q9WUR2	Isoform 2 of Enoyl-CoA delta isomerase 2, mitochondrial
P10630	Isoform 2 of Eukaryotic initiation factor 4A-II
P47757	Isoform 2 of F-actin-capping protein subunit beta
P34152	Isoform 2 of Focal adhesion kinase 1
P13020	Isoform 2 of Gelsolin
O08795	Isoform 2 of Glucosidase 2 subunit beta
Q3ULJ0	Isoform 2 of Glycerol-3-phosphate dehydrogenase 1-like protein
Q9CY66	Isoform 2 of H/ACA ribonucleoprotein complex subunit 1
Q69ZS7	Isoform 2 of HBS1-like protein
Q9JMG7	Isoform 2 of Hepatoma-derived growth factor-related protein 3
Q3TEA8	Isoform 2 of Heterochromatin protein 1-binding protein 3
Q8BG05	Isoform 2 of Heterogeneous nuclear ribonucleoprotein A3
Q9D0E1	Isoform 2 of Heterogeneous nuclear ribonucleoprotein M
Q8VDM6	Isoform 2 of Heterogeneous nuclear ribonucleoprotein U-like protein 1
Q6PCM2	Isoform 2 of Integrator complex subunit 6
P28740	Isoform 2 of Kinesin-like protein KIF2A
Q4VC33	Isoform 2 of Macrophage erythroblast attacher
Q9DB27	Isoform 2 of Malignant T cell-amplified sequence 1
Q03141	Isoform 2 of MAP/microtubule affinity-regulating kinase 3
P27546	Isoform 2 of Microtubule-associated protein 4
Q791T5	Isoform 2 of Mitochondrial carrier homolog 1
Q8CAQ8	Isoform 2 of Mitochondrial inner membrane protein
Q6URW6	Isoform 2 of Myosin-14
Q9WTI7	Isoform 2 of Myosin-Ic
Q9DCN2	Isoform 2 of NADH-cytochrome b5 reductase 3
Q6P5H2	Isoform 2 of Nestin
Q8R2U0	Isoform 2 of Nucleoporin SEH1
Q9Z0L3	Isoform 2 of Otoconin-90
Q9Z0P4	Isoform 2 of Paralemmin-1
Q8CHP5	Isoform 2 of Partner of Y14 and mago
O55103	Isoform 2 of Periaxin
Q7M6Y3	Isoform 2 of Phosphatidylinositol-binding clathrin assembly protein
Q3UEB3	Isoform 2 of Poly(U)-binding-splicing factor PUF60
Q99KP6	Isoform 2 of Pre-mRNA-processing factor 19
Q8K411	Isoform 2 of Presequence protease, mitochondrial
Q60715	Isoform 2 of Prolyl 4-hydroxylase subunit alpha-1
Q80U72	Isoform 2 of Protein scribble homolog
O35551	Isoform 2 of Rab GTPase-binding effector protein 1
Q9ES97	Isoform 2 of Reticulon-3
Q8VH51	Isoform 2 of RNA-binding protein 39
Q920Q6	Isoform 2 of RNA-binding protein Musashi homolog 2
Q8CH25	Isoform 2 of SAFB-like transcription modulator
P63328	Isoform 2 of Serine/threonine-protein phosphatase 2B catalytic subunit alpha isoform
O88811	Isoform 2 of Signal transducing adapter molecule 2
Q8BJU0	Isoform 2 of Small glutamine-rich tetratricopeptide repeat-containing protein alpha
Q91WM1	Isoform 2 of Spermatid perinuclear RNA-binding protein
Q8BJS4	Isoform 2 of SUN domain-containing protein 2
Q5SS91	Isoform 2 of SUN domain-containing protein 3
O09117	Isoform 2 of Synaptophysin-like protein 1
O08599	Isoform 2 of Syntaxin-binding protein 1
Q3UUG6	Isoform 2 of TBC1 domain family member 24
Q3TKT4	Isoform 2 of Transcription activator BRG1
Q8CGF7	Isoform 2 of Transcription elongation regulator 1
P21107	Isoform 2 of Tropomyosin alpha-3 chain
P32921	Isoform 2 of Tryptophanyl-tRNA synthetase, cytoplasmic
Q62393	Isoform 2 of Tumor protein D52
Q3UJD6	Isoform 2 of Ubiquitin carboxyl-terminal hydrolase 19
O08532	Isoform 2B of Voltage-dependent calcium channel subunit alpha-2/delta-1
Q60597	Isoform 3 of 2-oxoglutarate dehydrogenase, mitochondrial
A2ASQ1	Isoform 3 of Agrin
Q923T9	Isoform 3 of Calcium/calmodulin-dependent protein kinase type II subunit gamma
A2AJK6	Isoform 3 of Chromodomain-helicase-DNA-binding protein 7
Q811D0	Isoform 3 of Disks large homolog 1
Q922J9	Isoform 3 of Fatty acyl-CoA reductase 1
P53564	Isoform 3 of Homeobox protein cut-like 1
Q9Z1X4	Isoform 3 of Interleukin enhancer-binding factor 3
P02535	Isoform 3 of Keratin, type I cytoskeletal 10
Q9CZ44	Isoform 3 of NSFL1 cofactor p47
Q62009	Isoform 3 of Periostin
Q61990	Isoform 3 of Poly(rC)-binding protein 2
Q8BRF7	Isoform 3 of Sec1 family domain-containing protein 1
Q80UG5	Isoform 3 of Septin-9
Q8CGB3	Isoform 3 of Uveal autoantigen with coiled-coil domains and ankyrin repeats
Q8BYK6	Isoform 3 of YTH domain family protein 3
Q8C8R3	Isoform 4 of Ankyrin-2
Q6ZQ08	Isoform 4 of CCR4-NOT transcription complex subunit 1
Q64739	Isoform 4 of Collagen alpha-2(XI) chain
Q8C181	Isoform 4 of Muscleblind-like protein 2
Q61210	Isoform 5 of Rho guanine nucleotide exchange factor 1
Q80X50	Isoform 5 of Ubiquitin-associated protein 2-like
Q8R2G4	Isoform 7 of Ecto-ADP-ribosyltransferase 3
Q91V12	Isoform A of Cytosolic acyl coenzyme A thioester hydrolase
Q9JLB0	Isoform Alpha of MAGUK p55 subfamily member 6
P18872	Isoform Alpha-2 of Guanine nucleotide-binding protein G(o) subunit alpha
Q61739	Isoform Alpha-6X1A of Integrin alpha-6
P17426	Isoform B of AP-2 complex subunit alpha-1
Q9Z2D6	Isoform B of Methyl-CpG-binding protein 2
Q99MR6	Isoform B of Serrate RNA effector molecule homolog
Q08879	Isoform C of Fibulin-1
P97807	Isoform Cytoplasmic of Fumarate hydratase, mitochondrial
P99029	Isoform Cytoplasmic+peroxisomal of Peroxiredoxin-5, mitochondrial
Q9ES28	Isoform H of Rho guanine nucleotide exchange factor 7
O88935	Isoform Ib of Synapsin-1
P17047	Isoform LAMP-2B of Lysosome-associated membrane glycoprotein 2
O08677	Isoform LMW of Kininogen-1
P50171	Isoform Long of Estradiol 17-beta-dehydrogenase 8
P52480	Isoform M1 of Pyruvate kinase isozymes M1/M2
Q60932	Isoform Mt-VDAC1 of Voltage-dependent anion-selective channel protein 1
P20917	Isoform S-MAG of Myelin-associated glycoprotein
P55264	Isoform Short of Adenosine kinase
Q61548	Isoform Short of Clathrin coat assembly protein AP180
Q62432	Isoform Short of Mothers against decapentaplegic homolog 2
P20065	Isoform Short of Thymosin beta-4
O88587	Isoform Soluble of Catechol O-methyltransferase
P42227	Isoform Stat3B of Signal transducer and activator of transcription 3
Q8BIJ6	Isoleucyl-tRNA synthetase, mitochondrial
G3XA48	Isopentenyl-diphosphate delta isomerase
Q9JHI5	Isovaleryl-CoA dehydrogenase, mitochondrial
Q9JI59	Junctional adhesion molecule B
Q8K0T4	Katanin p60 ATPase-containing subunit A-like 1
Q8BJ66	Kazal-type serine protease inhibitor domain-containing protein 1
Q9D646	Keratin, type I cuticular Ha4
P08730	Keratin, type I cytoskeletal 13
Q61781	Keratin, type I cytoskeletal 14
E9QLY5	Keratin, type II cuticular Hb1 (Keratin-81) (K81) (Type II hair keratin Hb1)
Q6IMF0	Keratin, type II cuticular Hb3
P04104	Keratin, type II cytoskeletal 1
Q3TTY5	Keratin, type II cytoskeletal 2 epidermal
Q8K274	Ketosamine-3-kinase
Q60749	KH domain-containing, RNA-binding, signal transduction-associated protein 1
F8VQC7	Kinectin
E9Q7C9	Kinesin light chain 1
Q61768	Kinesin-1 heavy chain
O08677	Kininogen-1
Q8C0M9	L-asparaginase
P16125	L-lactate dehydrogenase B chain
A2AFG7	L1 cell adhesion molecule
P21956	Lactadherin
P08071	Lactotransferrin
Q9CPU0	Lactoylglutathione lyase
P14733	Lamin-B1
Q61029	Lamina-associated polypeptide 2, isoforms beta/delta/epsilon/gamma
P19137	Laminin subunit alpha-1
F8VQ43	Laminin subunit alpha-2 (Laminin M chain) (Laminin-12 subunit alpha) (Laminin-2 subunit alpha) (Laminin-4 subunit alpha) (Merosin heavy chain)
P97927	Laminin subunit alpha-4
Q61001	Laminin subunit alpha-5
E9QN70	Laminin subunit beta-1
Q61292	Laminin subunit beta-2
F8VQJ3	Laminin subunit gamma-1
G3UYQ2	Large proline-rich protein BAG6
Q8CG19	Latent-transforming growth factor beta-binding protein 1
D3Z598	Latent-transforming growth factor beta-binding protein 4
B1AQR8	Lectin, galactose binding, soluble 9
Q9Z2I0	LETM1 and EF-hand domain-containing protein 1, mitochondrial
Q6PB66	Leucine-rich PPR motif-containing protein, mitochondrial
Q8K406	Leucine-rich repeat LGI family member 3
Q922Q8	Leucine-rich repeat-containing protein 59
Q8BGR2	Leucine-rich repeat-containing protein 8D
G5E8Z6	Leukocyte cell derived chemotaxin 1, isoform CRA_a
P24527	Leukotriene A-4 hydrolase
Q8R1F0	Leydig cell tumor 10 kDa protein homolog
D3YU59	LIM and calponin homology domains-containing protein 1
Q61792	LIM and SH3 domain protein 1
Q3TYE5	Limbic system-associated membrane protein
P53395	Lipoamide acyltransferase component of branched-chain alpha-keto acid dehydrogenase complex, mitochondrial
Q61805	Lipopolysaccharide-binding protein
P23953	Liver carboxylesterase N
Q60714	Long-chain fatty acid transport protein 1
Q91VE0	Long-chain fatty acid transport protein 4
P51174	Long-chain specific acyl-CoA dehydrogenase, mitochondrial
D3Z041	Long-chain-fatty-acid--CoA ligase 1
Q9CZW4	Long-chain-fatty-acid--CoA ligase 3
Q5SUF2	Luc7-like protein 3
P51885	Lumican
P32067	Lupus La protein homolog
Q8BYI6	Lysophosphatidylcholine acyltransferase 2
Q91V01	Lysophospholipid acyltransferase 5
Q6NVG1	Lysophospholipid acyltransferase LPCAT4
P16675	Lysosomal protective protein
P11438	Lysosome-associated membrane glycoprotein 1
Q99MN1	Lysyl-tRNA synthetase
Q61830	Macrophage mannose receptor 1
Q99PB4	Mage-d2
F6TBV1	Magnesium transporter protein 1 (Fragment)
P04925	Major prion protein
E9Q3X0	Major vault protein
P14152	Malate dehydrogenase, cytoplasmic
P08249	Malate dehydrogenase, mitochondrial
Q6ZQI3	Malectin
Q922H4	Mannose-1-phosphate guanyltransferase alpha
Q80UM7	Mannosyl-oligosaccharide glucosidase
A2AG50	MAP7 domain-containing protein 2
P28667	MARCKS-related protein
P19788	Matrix Gla protein
G5E902	MCG10343, isoform CRA_b
D3YWP3	MCG1034428
Q9CXU4	MCG11298
D3YXG6	MCG114810, isoform CRA_b
Q6ZQ61	MCG121979, isoform CRA_c (Fragment)
Q6ZWZ7	MCG123291, isoform CRA_d
Q497J0	MCG130175, isoform CRA_b
Q8BGJ5	MCG13402, isoform CRA_a
G5E829	MCG13663, isoform CRA_a
G5E8N5	MCG19938, isoform CRA_b
Q14AA6	MCG49183
G3X9L6	MCG55033
Q9CQB4	MCG67985
P45952	Medium-chain specific acyl-CoA dehydrogenase, mitochondrial
Q8BI84	Melanoma inhibitory activity protein 3
Q9QYH6	Melanoma-associated antigen D1
O55022	Membrane-associated progesterone receptor component 1
P70669	Metalloendopeptidase homolog PEX
E9QN92	Metalloreductase STEAP3
P02802	Metallothionein-1
P28184	Metallothionein-3
O88441	Metaxin-2
E9QB02	Methionine--tRNA ligase, cytoplasmic
Q99MR8	Methylcrotonoyl-CoA carboxylase subunit alpha, mitochondrial
Q9EQ20	Methylmalonate-semialdehyde dehydrogenase [acylating], mitochondrial
P16332	Methylmalonyl-CoA mutase, mitochondrial
E9QJW0	Microsomal glutathione S-transferase 1
Q9CPU4	Microsomal glutathione S-transferase 3
B1ARU4	Microtubule-actin crosslinking factor 1
A2ARP8	Microtubule-associated protein 1 A
P14873	Microtubule-associated protein 1B
P20357	Microtubule-associated protein 2
Q7TSJ2	Microtubule-associated protein 6
P10637	Microtubule-associated protein tau
Q91VR7	Microtubule-associated proteins 1A/1B light chain 3A
P12025	Midkine
Q59J78	Mimitin, mitochondrial
Q9CR62	Mitochondrial 2-oxoglutarate/malate carrier protein
Q8VCF0	Mitochondrial antiviral-signaling protein
Q9Z2Z6	Mitochondrial carnitine/acylcarnitine carrier protein
Q791V5	Mitochondrial carrier homolog 2
Q9QZD8	Mitochondrial dicarboxylate carrier
Q9CQ92	Mitochondrial fission 1 protein
Q9D6M3	Mitochondrial glutamate carrier 1
P62075	Mitochondrial import inner membrane translocase subunit Tim13
Q9D880	Mitochondrial import inner membrane translocase subunit TIM50
Q9CPQ3	Mitochondrial import receptor subunit TOM22 homolog
Q9CYG7	Mitochondrial import receptor subunit TOM34
Q9QYA2	Mitochondrial import receptor subunit TOM40 homolog
Q8BGA9	Mitochondrial inner membrane protein OXA1L
Q63844	Mitogen-activated protein kinase 3
Q9WVA3	Mitotic checkpoint protein BUB3
Q80U83	MKIAA0079 protein (Fragment)
Q6A0C7	MKIAA0118 protein (Fragment)
Q69ZX3	MKIAA0866 protein (Fragment)
P26041	Moesin
Q99LR1	Monoacylglycerol lipase ABHD12
Q8R2Y0	Monoacylglycerol lipase ABHD6
P53986	Monocarboxylate transporter 1
Q3V3R1	Monofunctional C1-tetrahydrofolate synthase, mitochondrial
E9Q3B9	Monoglyceride lipase
F7CPM9	MORN repeat-containing protein 3 (Fragment)
Q9QZW9	Motor neuron and pancreas homeobox protein 1
Q8C570	mRNA export factor
Q8K0H1	Multidrug and toxin extrusion protein 1
Q9DCL9	Multifunctional protein ADE2
Q7TPV4	Myb-binding protein 1A
F8VPK3	Myc-associated zinc finger protein
A2ATP6	Myelin basic protein expression factor 2, repressor
F6XJA1	Myelin expression factor 2 (Fragment)
P24526	Myelin P2 protein
P27573	Myelin protein P0
P60202	Myelin proteolipid protein
Q60605	Myosin light polypeptide 6
Q5SWZ5	Myosin phosphatase Rho interacting protein
Q8VDD5	Myosin-9
Q5SYD0	Myosin-Id
Q3UH59	Myosin, heavy polypeptide 10, non-muscle
B1B1A8	Myosin, light polypeptide kinase
P62774	Myotrophin
P26645	Myristoylated alanine-rich C-kinase substrate
G3UWC2	N-acetylated alpha-linked acidic dipeptidase 2, isoform CRA_a
Q8BFR4	N-acetylglucosamine-6-sulfatase
Q99J77	N-acetylneuraminic acid synthase (Sialic acid synthase)
B1AUY7	N-acetyltransferase ARD1 homolog
Q9CWS0	N(G),N(G)-dimethylarginine dimethylaminohydrolase 1
Q99LD8	N(G),N(G)-dimethylarginine dimethylaminohydrolase 2
P70441	Na(+)/H(+) exchange regulatory cofactor NHE-RF1
Q5SWP3	NAC-alpha domain-containing protein 1
Q8VDQ8	NAD-dependent deacetylase sirtuin-2
Q99KE1	NAD-dependent malic enzyme, mitochondrial
Q61941	NAD(P) transhydrogenase, mitochondrial
Q99LC3	NADH dehydrogenase [ubiquinone] 1 alpha subcomplex subunit 10, mitochondrial
Q7TMF3	NADH dehydrogenase [ubiquinone] 1 alpha subcomplex subunit 12
Q9ERS2	NADH dehydrogenase [ubiquinone] 1 alpha subcomplex subunit 13
Q9CQ75	NADH dehydrogenase [ubiquinone] 1 alpha subcomplex subunit 2
Q62425	NADH dehydrogenase [ubiquinone] 1 alpha subcomplex subunit 4
Q9CPP6	NADH dehydrogenase [ubiquinone] 1 alpha subcomplex subunit 5
Q9CQZ5	NADH dehydrogenase [ubiquinone] 1 alpha subcomplex subunit 6
Q9Z1P6	NADH dehydrogenase [ubiquinone] 1 alpha subcomplex subunit 7
Q9DCJ5	NADH dehydrogenase [ubiquinone] 1 alpha subcomplex subunit 8
Q9DCS9	NADH dehydrogenase [ubiquinone] 1 beta subcomplex subunit 10
Q9CR61	NADH dehydrogenase [ubiquinone] 1 beta subcomplex subunit 7
Q9CQJ8	NADH dehydrogenase [ubiquinone] 1 beta subcomplex subunit 9
Q91YT0	NADH dehydrogenase [ubiquinone] flavoprotein 1, mitochondrial
Q9D6J6	NADH dehydrogenase [ubiquinone] flavoprotein 2, mitochondrial
Q91WD5	NADH dehydrogenase [ubiquinone] iron-sulfur protein 2, mitochondrial
Q9DCT2	NADH dehydrogenase [ubiquinone] iron-sulfur protein 3, mitochondrial
P52503	NADH dehydrogenase [ubiquinone] iron-sulfur protein 6, mitochondrial
Q9DC70	NADH dehydrogenase [ubiquinone] iron-sulfur protein 7, mitochondrial
Q91VD9	NADH-ubiquinone oxidoreductase 75 kDa subunit, mitochondrial
P37040	NADPH--cytochrome P450 reductase
Q61578	NADPH:adrenodoxin oxidoreductase, mitochondrial
B7ZNL2	Nap1l4 protein
Q9DC07	Nebulette
F6WMC0	NEDD8-conjugating enzyme Ubc12 (Fragment)
Q61391	Neprilysin
Q9Z0E0	Neurochondrin
E9PW06	Neurofascin
P19246	Neurofilament heavy polypeptide
P08551	Neurofilament light polypeptide
P08553	Neurofilament medium polypeptide
P06837	Neuromodulin
P84075	Neuron-specific calcium-binding protein hippocalcin
Q8BHN3	Neutral alpha-glucosidase AB
Q8BLF1	Neutral cholesterol ester hydrolase 1
Q9D0T1	NHP2-like protein 1
D3YU17	Nicalin
P10493	Nidogen-1
O88322	Nidogen-2
G3X8W9	Niemann Pick type C1
Q9D6T0	Nitric oxide synthase-interacting protein
G3X8Y3	NMDA receptor-regulated gene 1
Q6GQT9	Nodal modulator 1
P18608	Non-histone chromosomal protein HMG-14
F6W687	Non-histone chromosomal protein HMG-17 (Fragment)
Q99K48	Non-POU domain-containing octamer-binding protein
P32020	Non-specific lipid-transfer protein
Q99MD9	Nuclear autoantigenic sperm protein
Q5F2E7	Nuclear fragile X mental retardation-interacting protein 2
O35685	Nuclear migration protein nudC
Q99P88	Nuclear pore complex protein Nup155
Q80U93	Nuclear pore complex protein Nup214
P60670	Nuclear protein localization protein 4 homolog
F8VQL9	Nuclear receptor corepressor 2
P62960	Nuclease-sensitive element-binding protein 1
Q02819	Nucleobindin-1
Q9D6Z1	Nucleolar protein 56
Q9JIK5	Nucleolar RNA helicase 2
P09405	Nucleolin
Q61937	Nucleophosmin
Q6PFD9	Nucleoporin 98
E9PZF0	Nucleoside diphosphate kinase
A2AAJ9	Obscurin
Q8BHP7	Olfactomedin-like protein 2A
Q8BK62	Olfactomedin-like protein 3
Q9JHW2	Omega-amidase NIT2
Q99PG2	Opioid growth factor receptor
P29758	Ornithine aminotransferase, mitochondrial
Q8K4L6	Osteoregulin
Q8K561	Otoancorin
Q4ZJM7	Otolin-1
Q9JIE3	Otoraplin
A2AP24	OTU domain containing 6B
Q9D478	Outer dense fiber protein 2-like
O54901	OX-2 membrane glycoprotein
B7ZN28	Papln protein
P32848	Parvalbumin alpha
Q99JF8	PC4 and SFRS1-interacting protein
B9EJ80	PDZ domain containing 8
P17742	Peptidyl-prolyl cis-trans isomerase A
P24369	Peptidyl-prolyl cis-trans isomerase B
P30412	Peptidyl-prolyl cis-trans isomerase C
Q9CR16	Peptidyl-prolyl cis-trans isomerase D
Q61576	Peptidyl-prolyl cis-trans isomerase FKBP10
P26883	Peptidyl-prolyl cis-trans isomerase FKBP1A
P45878	Peptidyl-prolyl cis-trans isomerase FKBP2
Q62446	Peptidyl-prolyl cis-trans isomerase FKBP3
Q9Z247	Peptidyl-prolyl cis-trans isomerase FKBP9
Q9QUR7	Peptidyl-prolyl cis-trans isomerase NIMA-interacting 1
Q9D0W5	Peptidyl-prolyl cis-trans isomerase-like 1
E9QQ57	Periaxin
Q9DBG5	Perilipin-3
P35700	Peroxiredoxin-1
Q61171	Peroxiredoxin-2
O08709	Peroxiredoxin-6
Q9DC50	Peroxisomal carnitine O-octanoyltransferase
P51660	Peroxisomal multifunctional enzyme type 2
E9PWY9	Phenylalanine--tRNA ligase alpha subunit
Q9WUA2	Phenylalanyl-tRNA synthetase beta chain
Q99L43	Phosphatidate cytidylyltransferase 2
P70296	Phosphatidylethanolamine-binding protein 1
Q9EP69	Phosphatidylinositide phosphatase SAC1
O70172	Phosphatidylinositol-5-phosphate 4-kinase type-2 alpha
Q8BH04	Phosphoenolpyruvate carboxykinase [GTP], mitochondrial
Q8R2H9	Phosphoethanolamine/phosphocholine phosphatase
Q9D0F9	Phosphoglucomutase-1
Q7TSV4	Phosphoglucomutase-2
Q8BZF8	Phosphoglucomutase-like protein 5
P09411	Phosphoglycerate kinase 1
Q9DBJ1	Phosphoglycerate mutase 1
Q8CHP8	Phosphoglycolate phosphatase
P27612	Phospholipase A-2-activating protein
Q91UZ1	Phospholipase C beta 4
Q5SUR0	Phosphoribosylformylglycinamidine synthase
Q99K85	Phosphoserine aminotransferase
F6U6Z2	Phytanoyl-CoA hydroxylase-interacting protein-like (Fragment)
P97298	Pigment epithelium-derived factor
F8WHB1	Plasma membrane calcium-transporting ATPase 2
P20918	Plasminogen
Q9CY58	Plasminogen activator inhibitor 1 RNA-binding protein
Q60963	Platelet-activating factor acetylhydrolase
P63005	Platelet-activating factor acetylhydrolase IB subunit alpha
Q61205	Platelet-activating factor acetylhydrolase IB subunit gamma
P26618	Platelet-derived growth factor receptor alpha
D3Z0X5	Pleckstrin homology-like domain family B member 1
E9QN87	Plectin
P63089	Pleiotrophin
Q921K2	Poly (ADP-ribose) polymerase family, member 1
A3KFU5	Poly A binding protein, cytoplasmic 4
G5E916	Poly(RC) binding protein 3, isoform CRA_b
P60335	Poly(rC)-binding protein 1
P29341	Polyadenylate-binding protein 1
G3UY42	Polyadenylate-binding protein 2
Q8BG81	Polymerase delta-interacting protein 3
F7DCW4	Polypyrimidine tract-binding protein 1 (Fragment)
P16388	Potassium voltage-gated channel subfamily A member 1
Q9JK45	Potassium voltage-gated channel subfamily KQT member 5
P59708	Pre-mRNA branch site protein p14
Q9R1C7	Pre-mRNA-processing factor 40 homolog A
Q99PV0	Pre-mRNA-processing-splicing factor 8
Q8BHS3	Pre-mRNA-splicing factor RBM22
O70591	Prefoldin subunit 2
Q9WU28	Prefoldin subunit 5
P48678	Prelamin-A/C
Q9Z0S9	Prenylated Rab acceptor protein 1
Q9CQF9	Prenylcysteine oxidase
Q80WV6	Prmt1 protein
P49935	Pro-cathepsin H
Q61656	Probable ATP-dependent RNA helicase DDX5
P54823	Probable ATP-dependent RNA helicase DDX6
B2RR83	Probable ATP-dependent RNA helicase YTHDC2
Q9EPE9	Probable cation-transporting ATPase 13A1
Q9D7B7	Probable glutathione peroxidase 8
Q9WVQ5	Probable methylthioribulose-1-phosphate dehydratase
Q61398	Procollagen C-endopeptidase enhancer 1
A2ACT7	Procollagen type IX alpha 3
A2AJY2	Procollagen type XV
Q9R0E2	Procollagen-lysine,2-oxoglutarate 5-dioxygenase 1
E9Q718	Procollagen-lysine,2-oxoglutarate 5-dioxygenase 2
G3X995	Procollagen, type IX, alpha 1
P62962	Profilin-1
Q9WU78	Programmed cell death 6-interacting protein
P67778	Prohibitin
O35129	Prohibitin-2
D3Z3S1	Prolactin regulatory element binding, isoform CRA_b
Q9JK53	Prolargin
P17918	Proliferating cell nuclear antigen
P50580	Proliferation-associated protein 2G4
Q91ZX7	Prolow-density lipoprotein receptor-related protein 1
Q91ZA3	Propionyl-CoA carboxylase alpha chain, mitochondrial
Q99MN9	Propionyl-CoA carboxylase beta chain, mitochondrial
Q9QXV0	ProSAAS
O35074	Prostacyclin synthase
Q9WV91	Prostaglandin F2 receptor negative regulator
O09114	Prostaglandin-H2 D-isomerase
P97371	Proteasome activator complex subunit 1
E9Q3A4	Proteasome subunit alpha type
Q9R1P4	Proteasome subunit alpha type-1
Q9R1P0	Proteasome subunit alpha type-4
Q9Z2U1	Proteasome subunit alpha type-5
Q9QUM9	Proteasome subunit alpha type-6
Q9Z2U0	Proteasome subunit alpha type-7
Q9R1P3	Proteasome subunit beta type-2
P99026	Proteasome subunit beta type-4
O55234	Proteasome subunit beta type-5
Q60692	Proteasome subunit beta type-6
P70195	Proteasome subunit beta type-7
Q6PDI5	Proteasome-associated protein ECM29 homolog
E9Q5B2	Protein 0610011F06Rik
F8VPN4	Protein Agl
E9Q616	Protein Ahnak
Q07456	Protein AMBP
E9Q3G5	Protein Arfip1
E9Q6J5	Protein Bod1l
O35127	Protein C10
E9Q7T7	Protein Chadl
F7CK55	Protein Col4a5 (Fragment)
E9PWQ3	Protein Col6a3
P09103	Protein disulfide-isomerase
P27773	Protein disulfide-isomerase A3
P08003	Protein disulfide-isomerase A4
Q922R8	Protein disulfide-isomerase A6
Q99LX0	Protein DJ-1
Q9D0F3	Protein ERGIC-53
Q3UGS4	Protein FAM195B
Q3TJZ6	Protein FAM98A
Q80VD1	Protein FAM98B
E9PV24	Protein Fga
E9PVA8	Protein Gcn1l1
E9Q035	Protein Gm20425
F6VQX8	Protein Gm20547 (Fragment)
E9PVZ8	Protein Golgb1
D3YXG0	Protein Hmcn1
E9QAS7	Protein Inpp5a
Q8C0Z1	Protein ITFG3
E9Q6R1	Protein Itga10
Q8VDP4	Protein KIAA1967 homolog
E9Q4K7	Protein Kif13b
Q9WVE8	Protein kinase C and casein kinase substrate in neurons protein 2
A2A484	Protein kinase C binding protein 1
E9Q0F0	Protein Krt78
O88952	Protein lin-7 homolog C
E9Q521	Protein LOC100862207
Q80WJ7	Protein LYRIC
P61327	Protein mago nashi homolog
Q62433	Protein NDRG1
Q3UW53	Protein Niban
O55126	Protein NipSnap homolog 2
E9Q7G0	Protein Numa1
E9Q3G8	Protein Nup153
Q8BYB9	Protein O-glucosyltransferase 1
E9Q7L0	Protein Ogdhl
Q3TDD9	Protein phosphatase 1 regulatory subunit 21
E9QK94	Protein piccolo (Aczonin) (Brain-derived HLMN protein) (Multidomain presynaptic cytomatrix protein)
Q60953	Protein PML
Q7TSC1	Protein PRRC2A
E9QKG5	Protein PRRC2C (BAT2 domain-containing protein 1) (HLA-B-associated transcript 2-like 2) (Proline-rich and coiled-coil-containing protein 2C)
D3Z158	Protein Qars
E9Q912	Protein Rap1gds1
D3YUS5	Protein Rasal2
Q8BK67	Protein RCC2
Q8BVY0	Protein Rsl1d1
P08207	Protein S100-A10
P97352	Protein S100-A13
Q9D1M0	Protein SEC13 homolog
F6VVY4	Protein Slc25a1 (Fragment)
F6QCI0	Protein Taf15 (Fragment)
D3YZZ5	Protein Tmed7
E9Q0S6	Protein Tns1
E9Q2T3	Protein Tnxb
E9Q1S3	Protein transport protein Sec23A
Q9D662	Protein transport protein Sec23B
Q3UPL0	Protein transport protein Sec31A
P61620	Protein transport protein Sec61 subunit alpha isoform 1
Q9CQS8	Protein transport protein Sec61 subunit beta
E9Q512	Protein Trip11
F8VPK0	Protein Ttc37
Q8C4B4	Protein unc-119 homolog B
E9Q6R7	Protein Utrn
Q80WQ2	Protein VAC14 homolog
Q5SXC4	Protein Vezf1
Q8K3B4	Protein Zfp946 (Uncharacterized protein)
Q08642	Protein-arginine deiminase type-2
P21981	Protein-glutamine gamma-glutamyltransferase 2
P19221	Prothrombin
P26350	Prothymosin alpha
P23492	Purine nucleoside phosphorylase
F6QYF8	Puromycin-sensitive aminopeptidase (Fragment)
Q80SW1	Putative adenosylhomocysteinase 2
O88696	Putative ATP-dependent Clp protease proteolytic subunit, mitochondrial
O89086	Putative RNA-binding protein 3
Q3TL27	Putative uncharacterized protein
Q3UEG9	Putative uncharacterized protein
Q3UTM6	Putative uncharacterized protein
Q3U505	Putative uncharacterized protein (Fragment)
Q3U111	Putative uncharacterized protein (Fragment)
Q922Q4	Pyrroline-5-carboxylate reductase 2
Q9DCC4	Pyrroline-5-carboxylate reductase 3
E9QPD7	Pyruvate carboxylase (EC 6.4.1.1)
P35486	Pyruvate dehydrogenase E1 component subunit alpha, somatic form, mitochondrial
Q9D051	Pyruvate dehydrogenase E1 component subunit beta, mitochondrial
Q8BKZ9	Pyruvate dehydrogenase protein X component, mitochondrial
P47199	Quinone oxidoreductase
P50396	Rab GDP dissociation inhibitor alpha
Q61598	Rab GDP dissociation inhibitor beta
Q5SW88	RAB1, member RAS oncogene family
Q9CQ22	Ragulator complex protein LAMTOR1
P97855	Ras GTPase-activating protein-binding protein 1
Q01730	Ras suppressor protein 1
P63001	Ras-related C3 botulinum toxin substrate 1
P10833	Ras-related protein R-Ras
P62071	Ras-related protein R-Ras2
P61027	Ras-related protein Rab-10
P46638	Ras-related protein Rab-11B
Q91V41	Ras-related protein Rab-14
P35293	Ras-related protein Rab-18
P53994	Ras-related protein Rab-2A
G3UZ24	Ras-related protein Rab-2B (Fragment)
Q6PHN9	Ras-related protein Rab-35
P63011	Ras-related protein Rab-3A
Q91ZR1	Ras-related protein Rab-4B
P35278	Ras-related protein Rab-5C
P61294	Ras-related protein Rab-6B
P51150	Ras-related protein Rab-7a
P61028	Ras-related protein Rab-8B
P63321	Ras-related protein Ral-A
P62835	Ras-related protein Rap-1A
Q99JI6	Ras-related protein Rap-1b
P27671	Ras-specific guanine nucleotide-releasing factor 1
G3X8R0	Receptor accessory protein 5, isoform CRA_a
P18052	Receptor-type tyrosine-protein phosphatase alpha
Q9EPU0	Regulator of nonsense transcripts 1
Q99P72	Reticulon-4
P24549	Retinal dehydrogenase 1
Q920A5	Retinoid-inducible serine carboxypeptidase
P84096	Rho-related GTP-binding protein RhoG
Q91VI7	Ribonuclease inhibitor
Q8C5R8	Ribose-phosphate pyrophosphokinase
Q5XJF6	Ribosomal protein
A2BH06	Ribosomal protein L11 (Fragment)
Q91V55	Ribosomal protein S5
A2AVJ7	Ribosome binding protein 1
D3YYT1	RIKEN cDNA 3930401K13
F7AN16	RING finger protein 10 (Fragment)
Q8BFU3	RING finger protein 214
Q8BP71	RNA binding protein fox-1 homolog 2
E9PZ21	RNA-binding motif, single-stranded-interacting protein 1
E9Q7G6	RNA-binding motif, single-stranded-interacting protein 2
Q8C2Q3	RNA-binding protein 14
P56959	RNA-binding protein FUS
Q61474	RNA-binding protein Musashi homolog 1
Q3UPR9	RPE-spondin
P60122	RuvB-like 1
Q9WTM5	RuvB-like 2
E9Q401	Ryanodine receptor 2 (RYR-2) (RyR2) (Cardiac muscle ryanodine receptor) (Cardiac muscle ryanodine receptor-calcium release channel) (Type 2 ryanodine receptor)
Q9WTX5	S-phase kinase-associated protein 1
Q8R127	Saccharopine dehydrogenase-like oxidoreductase
Q9D1J3	SAP domain-containing ribonucleoprotein
Q99JZ4	SAR1 gene homolog A (S. cerevisiae)
F6YCM8	Sarcolemmal membrane-associated protein (Fragment)
D3YXK2	Scaffold attachment factor B1
Q9DAR7	Scavenger mRNA-decapping enzyme DcpS
Q8K021	Secretory carrier-associated membrane protein 1
Q8BH69	Selenide, water dikinase 1
Q91XH5	Sepiapterin reductase
Q8C1B7	Septin-11
E9Q3V6	Septin-2
E9Q9F5	Septin-7
Q9Z1Z2	Serine-threonine kinase receptor-associated protein
Q6PDM2	Serine/arginine-rich splicing factor 1
Q62093	Serine/arginine-rich splicing factor 2
F6QXN3	Serine/arginine-rich-splicing factor 1 (Fragment)
Q6P9R2	Serine/threonine-protein kinase OSR1
G5E884	Serine/threonine-protein kinase PAK 1 (p21 (CDKN1A)-activated kinase 1, isoform CRA_b)
Q8CIN4	Serine/threonine-protein kinase PAK 2
Q61151	Serine/threonine-protein phosphatase 2A 56 kDa regulatory subunit epsilon isoform
Q76MZ3	Serine/threonine-protein phosphatase 2A 65 kDa regulatory subunit A alpha isoform
P62715	Serine/threonine-protein phosphatase 2A catalytic subunit beta isoform
P62137	Serine/threonine-protein phosphatase PP1-alpha catalytic subunit
Q60854	Serpin B6
P19324	Serpin H1
P07724	Serum albumin
P12246	Serum amyloid P-component
Q63918	Serum deprivation-response protein
A2AAY5	SH3 and PX domain-containing protein 2B
Q9JJU8	SH3 domain-binding glutamic acid-rich-like protein
Q91VW3	SH3 domain-binding glutamic acid-rich-like protein 3
Q9DBL1	Short/branched chain specific acyl-CoA dehydrogenase, mitochondrial
Q99JR1	Sideroflexin-1
Q3U4F0	Sideroflexin-3
P16254	Signal recognition particle 14 kDa protein
Q9D104	Signal recognition particle 19, isoform CRA_a
P14576	Signal recognition particle 54 kDa protein
Q8BMA6	Signal recognition particle 68 kDa protein
Q9DBG7	Signal recognition particle receptor subunit alpha
F8VQC1	Signal recognition particle subunit SRP72
Q8R2K3	Single-stranded DNA binding protein 1
E9QPI5	Sister chromatid cohesion protein PDS5 homolog A
P62317	Small nuclear ribonucleoprotein Sm D2
P63166	Small ubiquitin-related modifier 1
D3Z794	Small ubiquitin-related modifier 2
G3UZ60	Small ubiquitin-related modifier 3
P31649	Sodium- and chloride-dependent GABA transporter 2
Q8VDN2	Sodium/potassium-transporting ATPase subunit alpha-1
Q6PIE5	Sodium/potassium-transporting ATPase subunit alpha-2
P14094	Sodium/potassium-transporting ATPase subunit beta-1
P14231	Sodium/potassium-transporting ATPase subunit beta-2
P97370	Sodium/potassium-transporting ATPase subunit beta-3
E9QM38	Solute carrier family 12 member 2
P17809	Solute carrier family 2, facilitated glucose transporter member 1
Q62417	Sorbin and SH3 domain-containing protein 1
Q8BGH2	Sorting and assembly machinery component 50 homolog
Q9CWK8	Sorting nexin-2
O70492	Sorting nexin-3
Q91YJ2	Sorting nexin-4
Q8CFD4	Sorting nexin-8
Q3TXT3	SOSS complex subunit C
P70663	SPARC-like protein 1
Q8R1X6	Spartin
A3KGU7	Spectrin alpha 2
Q68FG2	Spectrin beta 3
Q62261	Spectrin beta chain, brain 1
Q9JJY3	Sphingomyelin phosphodiesterase 3
Q8R0X7	Sphingosine-1-phosphate lyase 1
D3YZC9	Splicing factor 1
Q8K4Z5	Splicing factor 3A subunit 1
G3UVU2	Splicing factor 3a, subunit 2, isoform CRA_b
Q921M3	Splicing factor 3B subunit 3
Q8QZY9	Splicing factor 3B subunit 4
Q923D4	Splicing factor 3B subunit 5
G5E866	Splicing factor 3b, subunit 1
Q3UJB0	Splicing factor 3b, subunit 2
P26369	Splicing factor U2AF 65 kDa subunit
Q6PFF0	Splicing factor, arginine/serine-rich 15
Q3TWW8	Splicing factor, arginine/serine-rich 6
Q8VIJ6	Splicing factor, proline- and glutamine-rich
Q78PY7	Staphylococcal nuclease domain-containing protein 1
P54227	Stathmin
Q9R1J0	Sterol-4-alpha-carboxylate 3-dehydrogenase, decarboxylating
Q99JB2	Stomatin-like protein 2
Q60864	Stress-induced-phosphoprotein 1
Q9CU62	Structural maintenance of chromosomes protein 1A
Q9CW03	Structural maintenance of chromosomes protein 3
Q8K2B3	Succinate dehydrogenase [ubiquinone] flavoprotein subunit, mitochondrial
Q9CQA3	Succinate dehydrogenase [ubiquinone] iron-sulfur subunit, mitochondrial
Q8BWF0	Succinate-semialdehyde dehydrogenase, mitochondrial
Q9Z2I9	Succinyl-CoA ligase [ADP-forming] subunit beta, mitochondrial
Q9WUM5	Succinyl-CoA ligase [ADP/GDP-forming] subunit alpha, mitochondrial
Q9Z2I8	Succinyl-CoA ligase [GDP-forming] subunit beta, mitochondrial
Q9D0K2	Succinyl-CoA:3-ketoacid-coenzyme A transferase 1, mitochondrial
E9PZ00	Sulfated glycoprotein 1
Q9R112	Sulfide:quinone oxidoreductase, mitochondrial
Q9R1T2	SUMO-activating enzyme subunit 1
P63280	SUMO-conjugating enzyme UBC9
P08228	Superoxide dismutase [Cu-Zn]
P09671	Superoxide dismutase [Mn], mitochondrial
Q9R0M3	Sushi-repeat-containing protein SRPX
Q70E20	Sushi, nidogen and EGF-like domain-containing protein 1
Q3UID0	SWI/SNF complex subunit SMARCC2
Q62465	Synaptic vesicle membrane protein VAT-1 homolog
Q3TYA4	Syntaxin binding protein 6 (Amisyn)
P11983	T-complex protein 1 subunit alpha
P80314	T-complex protein 1 subunit beta
P80315	T-complex protein 1 subunit delta
P80316	T-complex protein 1 subunit epsilon
P80313	T-complex protein 1 subunit eta
P80318	T-complex protein 1 subunit gamma
P42932	T-complex protein 1 subunit theta
P80317	T-complex protein 1 subunit zeta
E9PUM4	Talin-2
Q921F2	TAR DNA-binding protein 43
Q9DBG9	Tax1-binding protein 3
Q80YX1	Tenascin
Q5SSZ5	Tensin-3
Q9ER58	Testican-2
P43025	Tetranectin
Q8R3G9	Tetraspanin 8
O70401	Tetraspanin-6
Q8C1A5	Thimet oligopeptidase
P10639	Thioredoxin
E9PXX7	Thioredoxin domain-containing protein 5
P20108	Thioredoxin-dependent peroxide reductase, mitochondrial
Q8CDN6	Thioredoxin-like protein 1
B1AZI6	THO complex subunit 2
O08583	THO complex subunit 4
P35441	Thrombospondin-1
P01831	Thy-1 membrane glycoprotein
Q6ZWY8	Thymosin beta-10
Q569Z6	Thyroid hormone receptor-associated protein 3
Q921W2	Tial1 cytotoxic granule-associated RNA binding protein-like 1, isoform CRA_a
A2ASS6	Titin
Q9CY27	Trans-2,3-enoyl-CoA reductase
Q62313	Trans-Golgi network integral membrane protein 1
Q93092	Transaldolase
P10711	Transcription elongation factor A protein 1
P83940	Transcription elongation factor B polypeptide 1
P62869	Transcription elongation factor B polypeptide 2
P40630	Transcription factor A, mitochondrial
Q9CQH7	Transcription factor BTF3 homolog 4
P62915	Transcription initiation factor IIB
Q62318	Transcription intermediary factor 1-beta
P42669	Transcriptional activator protein Pur-alpha
O35295	Transcriptional activator protein Pur-beta
Q61164	Transcriptional repressor CTCF
Q8VHR5	Transcriptional repressor p66-beta
Q00899	Transcriptional repressor protein YY1
Q9R099	Transducin beta-like protein 2
Q62351	Transferrin receptor protein 1
A2AU91	Transformation related protein 53 binding protein 1
P82198	Transforming growth factor-beta-induced protein ig-h3
P37804	Transgelin
Q9WVA4	Transgelin-2
Q01853	Transitional endoplasmic reticulum ATPase
P40142	Transketolase
Q9CY50	Translocon-associated protein subunit alpha
Q62186	Translocon-associated protein subunit delta
Q921L3	Transmembrane and coiled-coil domain-containing protein 1
Q80X71	Transmembrane protein 106B
Q3UJ81	Transmembrane protein 188
Q8BM55	Transmembrane protein 214
Q9CZX7	Transmembrane protein 55A
D3Z3E6	Transmembrane protein 56 (Fragment)
Q9CZX9	Transmembrane protein 85
P07309	Transthyretin
Q8BMS1	Trifunctional enzyme subunit alpha, mitochondrial
Q99JY0	Trifunctional enzyme subunit beta, mitochondrial
Q64737	Trifunctional purine biosynthetic protein adenosine-3
Q8BKI2	Trinucleotide repeat-containing gene 6B protein
P17751	Triosephosphate isomerase
Q9ESN6	Tripartite motif-containing protein 2
Q505D9	Tripartite motif-containing protein 67
Q64514	Tripeptidyl-peptidase 2
Q91XI1	tRNA-dihydrouridine synthase 3-like
Q99LF4	tRNA-splicing ligase RtcB homolog
F8WID5	Tropomyosin alpha-1 chain
P58771	Tropomyosin alpha-1 chain
Q6IRU2	Tropomyosin alpha-4 chain
P58774	Tropomyosin beta chain
P68369	Tubulin alpha-1A chain
P68368	Tubulin alpha-4A chain
Q9CWF2	Tubulin beta-2B chain
Q9ERD7	Tubulin beta-3 chain
Q9D6F9	Tubulin beta-4A chain
P68372	Tubulin beta-4B chain
P99024	Tubulin beta-5 chain
Q9CRB6	Tubulin polymerization-promoting protein family member 3
A2AUD5	Tumor protein D52-like 2
Q91YR1	Twinfilin-1
Q04736	Tyrosine-protein kinase Yes
Q6PB44	Tyrosine-protein phosphatase non-receptor type 23
A2A7S7	Tyrosyl-tRNA synthetase
Q62189	U1 small nuclear ribonucleoprotein A
Q9CQI7	U2 small nuclear ribonucleoprotein B''
Q9DAW6	U4/U6 small nuclear ribonucleoprotein Prp4
Q8R317	Ubiquilin-1
Q9QZM0	Ubiquilin-2
Q99NB8	Ubiquilin-4
P56399	Ubiquitin carboxyl-terminal hydrolase 5
Q9R0P9	Ubiquitin carboxyl-terminal hydrolase isozyme L1
Q78JW9	Ubiquitin domain-containing protein UBFD1
P70362	Ubiquitin fusion degradation protein 1 homolog
Q7TQI3	Ubiquitin thioesterase OTUB1
P62983	Ubiquitin-40S ribosomal protein S27a
D3Z4U3	Ubiquitin-conjugating enzyme E2 K
P61089	Ubiquitin-conjugating enzyme E2 N
Q9CZY3	Ubiquitin-conjugating enzyme E2 variant 1
Q02053	Ubiquitin-like modifier-activating enzyme 1
Q6P5E4	UDP-glucose:glycoprotein glucosyltransferase 1
E9Q3V2	UDP-N-acetylglucosamine transporter (Fragment)
E9Q070	Uncharacterized protein
Q8R3Y5	Uncharacterized protein C19orf47 homolog
D3Z4J3	Unconventional myosin-Va
E9PVU0	Unconventional myosin-VI
Q78IK2	Up-regulated during skeletal muscle growth protein 5
Q9CQE8	UPF0568 protein C14orf166 homolog
P50516	V-type proton ATPase catalytic subunit A
P62814	V-type proton ATPase subunit B, brain isoform
P51863	V-type proton ATPase subunit d 1
Q9CR51	V-type proton ATPase subunit G 1
Q91W86	Vacuolar protein sorting-associated protein 11 homolog
Q9D2N9	Vacuolar protein sorting-associated protein 33A
P97390	Vacuolar protein sorting-associated protein 45
Q9Z1Q9	Valyl-tRNA synthetase
P29533	Vascular cell adhesion protein 1
P50544	Very long-chain specific acyl-CoA dehydrogenase, mitochondrial
Q9WV55	Vesicle-associated membrane protein-associated protein A
Q8BH80	Vesicle-associated membrane protein, associated protein B and C (Vesicle-associated membrane protein-associated protein B)
P46460	Vesicle-fusing ATPase
O08547	Vesicle-trafficking protein SEC22b
Q9DBH5	Vesicular integral-membrane protein VIP36
Q8VDJ3	Vigilin
P20152	Vimentin
Q64727	Vinculin
P62761	Visinin-like protein 1
P21614	Vitamin D-binding protein
P29788	Vitronectin
Q60930	Voltage-dependent anion-selective channel protein 2
Q60931	Voltage-dependent anion-selective channel protein 3
Q99KC8	von Willebrand factor A domain-containing protein 5A
Q8CC88	von Willebrand factor A domain-containing protein 8
O88342	WD repeat-containing protein 1
Q8BH57	WD repeat-containing protein 48
Q8BVQ0	WD repeat-containing protein 61
Q9CYU6	WD repeat-containing protein 85
Q8BH43	Wiskott-Aldrich syndrome protein family member 2
Q11136	Xaa-Pro dipeptidase
Q4U4S6	Xin actin-binding repeat-containing protein 2
D3YWX2	YLP motif-containing protein 1
P59326	YTH domain family protein 1
Q6NZF1	Zinc finger CCCH domain-containing protein 11A
E9Q8K8	Zinc finger CCCH domain-containing protein 4
E9QMD3	Zinc finger homeobox protein 3
Q9ERU3	Zinc finger protein 22
Q8CE64	Zinc finger protein 276
E9Q7N8	Zinc finger protein 346
Q8VD12	Zinc finger protein 385A (Hematopoietic zinc finger protein)
Q69Z99	Zinc finger protein 512
B2RUG7	Zinc finger RNA binding protein
Q62523	Zyxin

## Sheet: P30 Proteome
Accession Number	Protein ID
O55028	[3-methyl-2-oxobutanoate dehydrogenase [lipoamide]] kinase, mitochondrial
Q9JK42	[Pyruvate dehydrogenase [lipoamide]] kinase isozyme 2, mitochondrial
F6X322	1-phosphatidylinositol 4,5-bisphosphate phosphodiesterase beta-1 (Fragment)
Q8R3B1	1-phosphatidylinositol-4,5-bisphosphate phosphodiesterase delta-1
Q64433	10 kDa heat shock protein, mitochondrial
O08810	116 kDa U5 small nuclear ribonucleoprotein component
Q9CQV8	14-3-3 protein beta/alpha
P62259	14-3-3 protein epsilon
P68510	14-3-3 protein eta
P61982	14-3-3 protein gamma
F6VW30	14-3-3 protein theta (Fragment)
P63101	14-3-3 protein zeta/delta
E9PWY6	2-amino-3-ketobutyrate coenzyme A ligase, mitochondrial
Q6PDY2	2-aminoethanethiol dioxygenase
Q64676	2-hydroxyacylsphingosine 1-beta-galactosyltransferase
Q9CQ62	2,4-dienoyl-CoA reductase, mitochondrial
P16330	2',3'-cyclic-nucleotide 3'-phosphodiesterase
Q8BVQ9	26S protease regulatory subunit 7
P62196	26S protease regulatory subunit 8
Q8BG32	26S proteasome non-ATPase regulatory subunit 11
Q9D8W5	26S proteasome non-ATPase regulatory subunit 12
Q8VDM4	26S proteasome non-ATPase regulatory subunit 2
O35226	26S proteasome non-ATPase regulatory subunit 4
Q99JI4	26S proteasome non-ATPase regulatory subunit 6
Q9ER88	28S ribosomal protein S29, mitochondrial
Q9CQX8	28S ribosomal protein S36, mitochondrial
Q80X85	28S ribosomal protein S7, mitochondrial
P70245	3-beta-hydroxysteroid-Delta(8),Delta(7)-isomerase
Q99L13	3-hydroxyisobutyrate dehydrogenase, mitochondrial
Q8QZS1	3-hydroxyisobutyryl-CoA hydrolase, mitochondrial
Q921H8	3-ketoacyl-CoA thiolase A, peroxisomal
Q8BWT1	3-ketoacyl-CoA thiolase, mitochondrial
Q9Z0S1	3'(2'),5'-bisphosphate nucleotidase 1
Q9DB15	39S ribosomal protein L12, mitochondrial
Q9CQN7	39S ribosomal protein L41, mitochondrial
P61922	4-aminobutyrate aminotransferase, mitochondrial
Q9JLJ2	4-trimethylaminobutyraldehyde dehydrogenase
P62281	40S ribosomal protein S11
D3Z1P4	40S ribosomal protein S12
P62301	40S ribosomal protein S13
P62264	40S ribosomal protein S14
P62843	40S ribosomal protein S15
P14131	40S ribosomal protein S16
Q9CZX8	40S ribosomal protein S19
P25444	40S ribosomal protein S2
P60867	40S ribosomal protein S20
Q9CQR2	40S ribosomal protein S21
P62849	40S ribosomal protein S24
P62852	40S ribosomal protein S25
P62855	40S ribosomal protein S26
Q6ZWY3	40S ribosomal protein S27-like
P62908	40S ribosomal protein S3
D3Z6C3	40S ribosomal protein S3a
P62702	40S ribosomal protein S4, X isoform
P62754	40S ribosomal protein S6
P62082	40S ribosomal protein S7
P62242	40S ribosomal protein S8
P14206	40S ribosomal protein SA
P10852	4F2 cell-surface antigen heavy chain
Q8K010	5-oxoprolinase
Q3UHB1	5'-nucleotidase domain-containing protein 3
Q8C605	6-phosphofructokinase
P12382	6-phosphofructokinase, liver type
P47857	6-phosphofructokinase, muscle type
Q9DCD0	6-phosphogluconate dehydrogenase, decarboxylating
Q9CQ60	6-phosphogluconolactonase
P63038	60 kDa heat shock protein, mitochondrial
Q6ZWV3	60S ribosomal protein L10
P35979	60S ribosomal protein L12
P47963	60S ribosomal protein L13
P19253	60S ribosomal protein L13a
Q9CR57	60S ribosomal protein L14
P35980	60S ribosomal protein L18
P62717	60S ribosomal protein L18a
P84099	60S ribosomal protein L19
P67984	60S ribosomal protein L22
P62830	60S ribosomal protein L23
Q8BP67	60S ribosomal protein L24
P61255	60S ribosomal protein L26
P14115	60S ribosomal protein L27a
P41105	60S ribosomal protein L28
P47915	60S ribosomal protein L29
P27659	60S ribosomal protein L3
P62889	60S ribosomal protein L30
Q9D1R9	60S ribosomal protein L34
Q6ZWV7	60S ribosomal protein L35
O55142	60S ribosomal protein L35a
Q9D823	60S ribosomal protein L37
P61514	60S ribosomal protein L37a
Q9D8E6	60S ribosomal protein L4
P47962	60S ribosomal protein L5
P14148	60S ribosomal protein L7
P62918	60S ribosomal protein L8
P20029	78 kDa glucose-regulated protein
Q9WTQ5	A-kinase anchor protein 12
Q5K4Q9	AAM-B protein
Q8QZT1	Acetyl-CoA acetyltransferase, mitochondrial
Q9WV54	Acid ceramidase
P97822	Acidic leucine-rich nuclear phosphoprotein 32 family member E
Q99KI0	Aconitate hydratase, mitochondrial
E9Q9C2	Actin-binding LIM protein 1
Q9Z2N8	Actin-like protein 6A
Q9QZB7	Actin-related protein 10
P61161	Actin-related protein 2
Q9WV32	Actin-related protein 2/3 complex subunit 1B
Q9JM76	Actin-related protein 2/3 complex subunit 3
P59999	Actin-related protein 2/3 complex subunit 4
Q9CPW4	Actin-related protein 2/3 complex subunit 5
Q99JY9	Actin-related protein 3
P62737	Actin, aortic smooth muscle
P60710	Actin, cytoplasmic 1
P63260	Actin, cytoplasmic 2
Q8BK64	Activator of 90 kDa heat shock protein ATPase homolog 1
Q8JZN5	Acyl-CoA dehydrogenase family member 9, mitochondrial
Q8VCW8	Acyl-CoA synthetase family member 2, mitochondrial
Q5ICG5	Acyl-CoA synthetase long-chain family member 6
F6WUQ1	Acyl-CoA-binding protein (Fragment)
Q8BYC3	Acyl-coenzyme A oxidase
O55137	Acyl-coenzyme A thioesterase 1
Q9CQR4	Acyl-coenzyme A thioesterase 13
D3Z689	ADAMTS-like 5, isoform CRA_c
E9PWW5	ADAMTS-like protein 1
Q64010	Adapter molecule crk
P50247	Adenosylhomocysteinase
F8WGT1	Adenosylhomocysteinase
P40124	Adenylyl cyclase-associated protein 1
Q640N1	Adipocyte enhancer-binding protein 1
Q9D7N9	Adipocyte plasma membrane-associated protein
P56528	ADP-ribosyl cyclase 1
P61205	ADP-ribosylation factor 3
P48962	ADP/ATP translocase 1
P51881	ADP/ATP translocase 2
Q8CG76	Aflatoxin B1 aldehyde reductase member 2
Q61282	Aggrecan core protein
Q8BGT5	Alanine aminotransferase 2
Q8BGQ7	Alanyl-tRNA synthetase, cytoplasmic
Q9JII6	Alcohol dehydrogenase [NADP+]
P28474	Alcohol dehydrogenase class-3
B1ATI7	Aldehyde dehydrogenase
Q9JHW9	Aldehyde dehydrogenase family 1 member A3
Q80VQ0	Aldehyde dehydrogenase family 3 member B1
Q9CZS1	Aldehyde dehydrogenase X, mitochondrial
P47738	Aldehyde dehydrogenase, mitochondrial
P09242	Alkaline phosphatase, tissue-nonspecific isozyme
Q9EQX4	Allograft inflammatory factor 1-like
Q91VB8	Alpha globin 1
Q9WTS2	Alpha-(1,6)-fucosyltransferase
P07758	Alpha-1-antitrypsin 1-1
P22599	Alpha-1-antitrypsin 1-2
P29699	Alpha-2-HS-glycoprotein
D3YW52	Alpha-2-macroglobulin
Q6GQT1	Alpha-2-macroglobulin-P
Q7TPR4	Alpha-actinin-1
P57780	Alpha-actinin-4
Q9QYC0	Alpha-adducin
Q99K67	Alpha-aminoadipic semialdehyde synthase, mitochondrial
P61164	Alpha-centractin
P23927	Alpha-crystallin B chain
P17182	Alpha-enolase
P46660	Alpha-internexin
Q9QWR8	Alpha-N-acetylgalactosaminidase
Q9EPC1	Alpha-parvin
Q9DB05	Alpha-soluble NSF attachment protein
Q6PAM1	Alpha-taxilin
Q8K4E0	Alstrom syndrome protein 1 homolog
Q64133	Amine oxidase [flavin-containing] A
Q8BW75	Amine oxidase [flavin-containing] B
P31230	Aminoacyl tRNA synthase complex-interacting multifunctional protein 1
E9PYF1	Aminopeptidase B
P97449	Aminopeptidase N
P12023	Amyloid beta A4 protein
P70295	Ancient ubiquitous protein 1
Q9EP71	Ankycorbin
Q810B6	Ankyrin repeat and FYVE domain-containing protein 1
D3Z5M4	Ankyrin-1
F8WIT2	Annexin
P10107	Annexin A1
P97384	Annexin A11
P07356	Annexin A2
P97429	Annexin A4
P48036	Annexin A5
P32261	Antithrombin-III
P17427	AP-2 complex subunit alpha-2
P84091	AP-2 complex subunit mu
Q3UHJ0	AP2-associated protein kinase 1
Q00623	Apolipoprotein A-I
Q3UKX6	Apolipoprotein A-II, isoform CRA_a
P06728	Apolipoprotein A-IV
E9Q1Y3	Apolipoprotein B-100 (Fragment)
P51910	Apolipoprotein D
P08226	Apolipoprotein E
B1ASQ2	Apolipoprotein O
Q78IK4	Apolipoprotein O-like
O35841	Apoptosis inhibitor 5
Q07813	Apoptosis regulator BAX
Q9Z0X1	Apoptosis-inducing factor 1, mitochondrial
P16460	Argininosuccinate synthase
Q9D0I9	Arginyl-tRNA synthetase, cytoplasmic
Q80ZP8	Armet protein
Q8BP47	Asparaginyl-tRNA synthetase, cytoplasmic
P05201	Aspartate aminotransferase, cytoplasmic
P05202	Aspartate aminotransferase, mitochondrial
Q9Z2W0	Aspartyl aminopeptidase
Q922B2	Aspartyl-tRNA synthetase, cytoplasmic
Q99MQ4	Asporin
A2BH40	AT-rich interactive domain-containing protein 1A
P28658	Ataxin-10
E9QM77	Ataxin-2
Q91YH5	Atlastin-3
Q8C2Q8	ATP synthase gamma chain
P03930	ATP synthase protein 8
Q03265	ATP synthase subunit alpha, mitochondrial
Q9CQQ7	ATP synthase subunit b, mitochondrial
P56480	ATP synthase subunit beta, mitochondrial
Q06185	ATP synthase subunit e, mitochondrial
P56135	ATP synthase subunit f, mitochondrial
Q9CPQ8	ATP synthase subunit g, mitochondrial
Q9DB20	ATP synthase subunit O, mitochondrial
P97450	ATP synthase-coupling factor 6, mitochondrial
Q9CXJ4	ATP-binding cassette sub-family B member 8, mitochondrial
P48410	ATP-binding cassette sub-family D member 1
Q7TMS5	ATP-binding cassette sub-family G member 2
Q91V92	ATP-citrate synthase
Q9JHS4	ATP-dependent Clp protease ATP-binding subunit clpX-like, mitochondrial
E9QNN1	ATP-dependent RNA helicase A
Q91VR5	ATP-dependent RNA helicase DDX1
Q62167	ATP-dependent RNA helicase DDX3X
Q9JM63	ATP-sensitive inward rectifier potassium channel 10
Q925I1	ATPase family AAA domain-containing protein 3
E9PV44	ATPase inhibitor, mitochondrial
Q0VF55	ATPase, Ca++ transporting, plasma membrane 3
Q8VCE0	ATPase, Na+/K+ transporting, alpha 3 polypeptide
A2ALM8	B-cell receptor-associated protein 31
Q9JLV1	BAG family molecular chaperone regulator 3
Q8CI32	BAG family molecular chaperone regulator 5
Q9R069	Basal cell adhesion molecule
E9PZ16	Basement membrane-specific heparan sulfate proteoglycan core protein
Q05793	Basement membrane-specific heparan sulfate proteoglycan core protein
Q99L88	Beta-1-syntrophin
P01887	Beta-2-microglobulin
Q61235	Beta-2-syntrophin
Q8R5C5	Beta-centractin
P82349	Beta-sarcoglycan
P28663	Beta-soluble NSF attachment protein
D3Z3Y6	Beta-tectorin
Q8CGC7	Bifunctional aminoacyl-tRNA synthetase
P28653	Biglycan
Q9CY64	Biliverdin reductase A
Q8R016	Bleomycin hydrolase
Q8CJ69	BMP-binding endothelial regulator protein
Q61711	Bone sialoprotein 2
Q91XV3	Brain acid soluble protein 1
Q3U3J1	Branched chain ketoacid dehydrogenase E1, alpha polypeptide
P24288	Branched-chain-amino-acid aminotransferase, cytosolic
O35855	Branched-chain-amino-acid aminotransferase, mitochondrial
Q80YN3	Breast carcinoma-amplified sequence 1 homolog
Q61361	Brevican core protein
Q6WVG3	BTB/POZ domain-containing protein KCTD12
Q922D8	C-1-tetrahydrofolate synthase, cytoplasmic
Q9Z121	C-C motif chemokine 8
Q64449	C-type mannose receptor 2
Q80W54	CAAX prenyl protease 1 homolog
P09803	Cadherin-1
P12658	Calbindin
Q8BH59	Calcium-binding mitochondrial carrier protein Aralar1
Q8BMD8	Calcium-binding mitochondrial carrier protein SCaMC-1
Q9DB16	Calcium-binding protein 39-like
Q9CXW3	Calcyclin-binding protein
Q8VCQ8	Caldesmon 1
P62204	Calmodulin
P35564	Calnexin
D3YW48	Calpain small subunit 1 (Fragment)
O35350	Calpain-1 catalytic subunit
O08529	Calpain-2 catalytic subunit
O08688	Calpain-5
Q9DAW9	Calponin-3
P14211	Calreticulin
Q08331	Calretinin
O35887	Calumenin
P56212	cAMP-regulated phosphoprotein 19
Q99LB4	Capping protein (Actin filament), gelsolin-like
Q60865	Caprin-1
Q9WVT6	Carbonic anhydrase 14
P00920	Carbonic anhydrase 2
P16015	Carbonic anhydrase 3
P48758	Carbonyl reductase [NADPH] 1
F6YNX9	Carbonyl reductase [NADPH] 2 (Fragment)
Q91VT4	Carbonyl reductase family member 4
Q8VCT4	Carboxylesterase 3
E9QA28	Carcinoembryonic antigen-related cell adhesion molecule 16
P97742	Carnitine O-palmitoyltransferase 1, liver isoform
Q924X2	Carnitine O-palmitoyltransferase 1, muscle isoform
P52825	Carnitine O-palmitoyltransferase 2, mitochondrial
P51942	Cartilage matrix protein
Q60737	Casein kinase II subunit alpha
P24270	Catalase
Q8BIG7	Catechol O-methyltransferase domain-containing protein 1
G3X9V2	Catenin (Cadherin associated protein), delta 1, isoform CRA_a
P26231	Catenin alpha-1
Q02248	Catenin beta-1
P10605	Cathepsin B
P18242	Cathepsin D
P06797	Cathepsin L1
Q9WUU7	Cathepsin Z
Q9DCC5	Cbx3 protein
Q91V78	CD 81 antigen, isoform CRA_c
E9Q3Q6	CD166 antigen
O55186	CD59A glycoprotein
P41731	CD63 antigen
P40237	CD82 antigen
Q91W92	Cdc42 effector protein 1
Q91WS0	CDGSH iron-sulfur domain-containing protein 1
Q9CQB5	CDGSH iron-sulfur domain-containing protein 2
Q8BI72	CDKN2A-interacting protein
Q99N28	Cell adhesion molecule 3
Q8R464	Cell adhesion molecule 4
Q8VEK0	Cell cycle control protein 50A
Q9JKC6	Cell cycle exit and neuronal differentiation protein 1
P60766	Cell division control protein 42 homolog
Q8CH18	Cell division cycle and apoptosis regulator protein 1
Q9CXS4	Centromere protein V
Q6P5D4	Centrosomal protein of 135 kDa
G3X8Q5	Ceruloplasmin, isoform CRA_a
Q60936	Chaperone activity of bc1 complex-like, mitochondrial
Q9D7S9	Charged multivesicular body protein 5
Q9Z1Q5	Chloride intracellular channel protein 1
Q9QYB1	Chloride intracellular channel protein 4
Q8BJ64	Choline dehydrogenase, mitochondrial
Q8C025	Cholinephosphotransferase 1
O55226	Chondroadherin
G5E892	Chondroitin sulfate proteoglycan 4
Q61686	Chromobox protein homolog 5
Q9CZU6	Citrate synthase, mitochondrial
Q5SXR6	Clathrin, heavy polypeptide (Hc)
Q60771	Claudin-11
B2LVG5	Cleavage and polyadenylation specific factor 4 isoform 1
Q9CQF3	Cleavage and polyadenylation specificity factor subunit 5
Q8VBZ3	Cleft lip and palate transmembrane protein 1 homolog
E9Q6L0	CLIP-associating protein 1
Q06890	Clusterin
Q9CQI6	Coactosin-like protein
P16294	Coagulation factor IX
O88947	Coagulation factor X
Q8BH61	Coagulation factor XIII A chain
F8WHL2	Coatomer subunit alpha
Q9JIF7	Coatomer subunit beta
O55029	Coatomer subunit beta'
Q5XJY5	Coatomer subunit delta
E9Q5P4	Coatomer subunit gamma
P61924	Coatomer subunit zeta-1
Q62507	Cochlin
P18760	Cofilin-1
P45591	Cofilin-2
Q8CFW7	Coiled-coil and C2 domain-containing protein 2A
Q8R3Q6	Coiled-coil domain-containing protein 58
Q8C4J0	Coiled-coil domain-containing protein 60
Q3UNQ1	Coiled-coil-helix-coiled-coil-helix domain-containing protein 6, mitochondrial
Q91W50	Cold shock domain-containing protein E1
P60824	Cold-inducible RNA-binding protein
P11087	Collagen alpha-1(I) chain
P02463	Collagen alpha-1(IV) chain
O88207	Collagen alpha-1(V) chain
Q04857	Collagen alpha-1(VI) chain
Q61245	Collagen alpha-1(XI) chain
Q60847	Collagen alpha-1(XII) chain
Q2UY11	Collagen alpha-1(XXVIII) chain
Q01149	Collagen alpha-2(I) chain
P08122	Collagen alpha-2(IV) chain
Q07643	Collagen alpha-2(IX) chain
Q3U962	Collagen alpha-2(V) chain
Q02788	Collagen alpha-2(VI) chain
Q9QZR9	Collagen alpha-4(IV) chain
B7ZNH7	Collagen, type XIV, alpha 1
Q8K4Q8	Collectin-12
P01027	Complement C3
Q6DI63	Complement component 1, q subcomponent, C chain
Q6NZK3	Complement component factor h
Q64735	Complement regulatory protein Crry
Q6A0A9	Constitutive coactivator of PPAR-gamma-like protein 1
P12960	Contactin-1
O54991	Contactin-associated protein 1
E9QNF7	Contactin-associated protein-like 2
O88543	COP9 signalosome complex subunit 3
O35864	COP9 signalosome complex subunit 5
Q8VBV7	COP9 signalosome complex subunit 8
Q8BT60	Copine-3
Q9Z140	Copine-6
Q9QZQ8	Core histone macro-H2A.1
Q8CCK0	Core histone macro-H2A.2
Q9WUM3	Coronin-1B
Q9WUM4	Coronin-1C
P97792	Coxsackievirus and adenovirus receptor homolog
Q04447	Creatine kinase B-type
P07310	Creatine kinase M-type
P30275	Creatine kinase U-type, mitochondrial
P47941	Crk-like protein
Q3LR78	CtBP-interacting BTB zinc finger protein
Q9JLV5	Cullin-3
Q6ZQ38	Cullin-associated NEDD8-dissociated protein 1
P97315	Cysteine and glycine-rich protein 1
P97314	Cysteine and glycine-rich protein 2
Q9DCT8	Cysteine-rich protein 2
Q9CYA0	Cysteine-rich with EGF-like domain protein 2
Q9CZ13	Cytochrome b-c1 complex subunit 1, mitochondrial
Q9DB77	Cytochrome b-c1 complex subunit 2, mitochondrial
Q9CQ69	Cytochrome b-c1 complex subunit 8
Q9CR68	Cytochrome b-c1 complex subunit Rieske, mitochondrial
P00405	Cytochrome c oxidase subunit 2
P19783	Cytochrome c oxidase subunit 4 isoform 1, mitochondrial
P12787	Cytochrome c oxidase subunit 5A, mitochondrial
P19536	Cytochrome c oxidase subunit 5B, mitochondrial
P56391	Cytochrome c oxidase subunit 6B1
Q9CPQ1	Cytochrome c oxidase subunit 6C
E9PZS8	Cytochrome c oxidase subunit 7A-related protein, mitochondrial
P62897	Cytochrome c, somatic
Q9D0M3	Cytochrome c1, heme protein, mitochondrial
Q9JKY7	Cytochrome P450 CYP2D22
P28271	Cytoplasmic aconitate hydratase
Q9JHU4	Cytoplasmic dynein 1 heavy chain 1
Q8R1Q8	Cytoplasmic dynein 1 light intermediate chain 1
Q7TMB8	Cytoplasmic FMR1-interacting protein 1
Q8BMK4	Cytoskeleton-associated protein 4
Q8R0Y6	Cytosolic 10-formyltetrahydrofolate dehydrogenase
Q8BX80	Cytosolic endo-beta-N-acetylglucosaminidase
Q9D1A2	Cytosolic non-specific dipeptidase
Q61753	D-3-phosphoglycerate dehydrogenase
Q80XN0	D-beta-hydroxybutyrate dehydrogenase, mitochondrial
Q3UGB5	DAZ associated protein 1, isoform CRA_b
Q8K3G9	DCC-interacting protein 13-beta
Q8QZV3	Dci protein
Q80WW9	DDRGK domain-containing protein 1
Q3U741	DEAD (Asp-Glu-Ala-Asp) box polypeptide 17, isoform CRA_a
P28654	Decorin
F8VPN7	Dedicator of cytokinesis protein 9
G3X8V7	Dehydrogenase/reductase (SDR family) member 4, isoform CRA_a
Q99L04	Dehydrogenase/reductase SDR family member 1
Q9CXR1	Dehydrogenase/reductase SDR family member 7
P10518	Delta-aminolevulinic acid dehydratase
P82347	Delta-sarcoglycan
O35459	Delta(3,5)-Delta(2,4)-dienoyl-CoA isomerase, mitochondrial
O55188	Dentin matrix acidic phosphoprotein 1
P31001	Desmin
Q9R0P5	Destrin
Q9JIQ3	Diablo homolog, mitochondrial
O08749	Dihydrolipoyl dehydrogenase, mitochondrial
Q8BMF4	Dihydrolipoyllysine-residue acetyltransferase component of pyruvate dehydrogenase complex, mitochondrial
Q9D2G2	Dihydrolipoyllysine-residue succinyltransferase component of 2-oxoglutarate dehydrogenase complex, mitochondrial
Q8BVI4	Dihydropteridine reductase
O08553	Dihydropyrimidinase-related protein 2
E9PWE8	Dihydropyrimidinase-related protein 3
Q9ET22	Dipeptidyl peptidase 2
E9QL31	Disabled homolog 2
Q3UH60	Disco-interacting protein 2 homolog B
O35598	Disintegrin and metalloproteinase domain-containing protein 10
Q61072	Disintegrin and metalloproteinase domain-containing protein 9
Q3U1J4	DNA damage-binding protein 1
P43247	DNA mismatch repair protein Msh2
P28352	DNA-(apurinic or apyrimidinic site) lyase
Q9JKB3	DNA-binding protein A
P08775	DNA-directed RNA polymerase II subunit RPB1
Q8C4C9	DnaJ (Hsp40) homolog, subfamily B, member 12, isoform CRA_d
P63037	DnaJ homolog subfamily A member 1
Q99KV1	DnaJ homolog subfamily B member 11
Q9DC23	DnaJ homolog subfamily C member 10
P60904	DnaJ homolog subfamily C member 5
O70152	Dolichol-phosphate mannosyltransferase
O54734	Dolichyl-diphosphooligosaccharide--protein glycosyltransferase 48 kDa subunit
Q91YQ5	Dolichyl-diphosphooligosaccharide--protein glycosyltransferase subunit 1
P61804	Dolichyl-diphosphooligosaccharide--protein glycosyltransferase subunit DAD1
P46978	Dolichyl-diphosphooligosaccharide--protein glycosyltransferase subunit STT3A
Q3TDQ1	Dolichyl-diphosphooligosaccharide--protein glycosyltransferase subunit STT3B
E9Q4Z6	Double zinc ribbon and ankyrin repeat-containing protein 1
Q62418	Drebrin-like protein
P47809	Dual specificity mitogen-activated protein kinase kinase 4
P70236	Dual specificity mitogen-activated protein kinase kinase 6
Q99KJ8	Dynactin subunit 2
Q9QZB9	Dynactin subunit 5
F7A0B0	Dynamin-1-like protein
E9PUD2	Dynamin-1-like protein
Q3T9X3	Dynamin-2
A2BFF8	Dynein cytoplasmic 1 intermediate chain 2
Q91XQ0	Dynein heavy chain 8, axonemal
P63168	Dynein light chain 1, cytoplasmic
Q9D0M5	Dynein light chain 2, cytoplasmic
P62627	Dynein light chain roadblock-type 1
P56387	Dynein light chain Tctex-type 3
E9PXE5	Dystonin
G5E8S4	Dystrobrevin alpha, isoform CRA_a
Q62165	Dystroglycan
P11531	Dystrophin
Q05AA6	Dystrophin-related protein 2
Q9ERU9	E3 SUMO-protein ligase RanBP2
Q3KNM2	E3 ubiquitin-protein ligase MARCH5
P62878	E3 ubiquitin-protein ligase RBX1
Q8CCJ3	E3 UFM1-protein ligase 1
Q8BL66	Early endosome antigen 1
E9QK48	Echinoderm microtubule-associated protein-like 2
P55772	Ectonucleoside triphosphate diphosphohydrolase 1
G3X9S2	Ectonucleotide pyrophosphatase/phosphodiesterase 1, isoform CRA_d
Q9D4J1	EF-hand domain-containing protein D1
Q8BPB5	EGF-containing fibulin-like extracellular matrix protein 1
Q9EQP2	EH domain-containing protein 4
A2A4B4	Elastin microfibril interfacer 3
B1AXZ4	ELAV (Embryonic lethal, abnormal vision, Drosophila)-like 2 (Hu antigen B)
A2A9R6	ELAV (Embryonic lethal, abnormal vision, Drosophila)-like 4 (Hu antigen D)
P70372	ELAV-like protein 1
Q60900	ELAV-like protein 3
Q99LC5	Electron transfer flavoprotein subunit alpha, mitochondrial
Q9DCW4	Electron transfer flavoprotein subunit beta
Q921G7	Electron transfer flavoprotein-ubiquinone oxidoreductase, mitochondrial
P10126	Elongation factor 1-alpha 1
P62631	Elongation factor 1-alpha 2
O70251	Elongation factor 1-beta
Q9D8N0	Elongation factor 1-gamma
P58252	Elongation factor 2
Q8BFR5	Elongation factor Tu, mitochondrial
Q99K41	EMILIN-1
Q8K482	EMILIN-2
O08600	Endonuclease G, mitochondrial
Q3UVK0	Endoplasmic reticulum metallopeptidase 1
P57759	Endoplasmic reticulum resident protein 29
P08113	Endoplasmin
Q8BPU7	Engulfment and cell motility protein 1
P84089	Enhancer of rudimentary homolog
Q8BH95	Enoyl-CoA hydratase, mitochondrial
F6T930	Enoyl-CoA hydratase, mitochondrial (Fragment)
P42567	Epidermal growth factor receptor substrate 15
G5E8D6	Epidermal growth factor-containing fibulin-like extracellular matrix protein 2, isoform CRA_c
Q9Z0J0	Epididymal secretory protein E1
P70186	Epiphycan
Q8CHU3	Epsin-2
Q8C7X2	ER membrane protein complex subunit 1
Q8BFZ9	Erlin-2
G3X9B8	Erythrocyte protein band 4.1-like 2, isoform CRA_b
Q9D172	ES1 protein homolog, mitochondrial
Q91V76	Ester hydrolase C11orf54 homolog
Q9EQ06	Estradiol 17-beta-dehydrogenase 11
O70503	Estradiol 17-beta-dehydrogenase 12
P60843	Eukaryotic initiation factor 4A-I
Q91VC3	Eukaryotic initiation factor 4A-III
Q9D1M4	Eukaryotic translation elongation factor 1 epsilon-1
Q9Z0N1	Eukaryotic translation initiation factor 2 subunit 3, X-linked
Q8BJW6	Eukaryotic translation initiation factor 2A
Q8R1B4	Eukaryotic translation initiation factor 3 subunit C
P60229	Eukaryotic translation initiation factor 3 subunit E
Q9DCH4	Eukaryotic translation initiation factor 3 subunit F
Q9Z1D1	Eukaryotic translation initiation factor 3 subunit G
Q91WK2	Eukaryotic translation initiation factor 3 subunit H
Q9QZD9	Eukaryotic translation initiation factor 3 subunit I
Q8QZY1	Eukaryotic translation initiation factor 3 subunit L
Q99JX4	Eukaryotic translation initiation factor 3 subunit M
E9PVC6	Eukaryotic translation initiation factor 4 gamma 1
A2AMI2	Eukaryotic translation initiation factor 4 gamma, 3
Q5SUT0	Ewing sarcoma breakpoint region 1
P56564	Excitatory amino acid transporter 1
Q3TSR0	Exostosin-like 2
Q6P5F9	Exportin-1
Q9ERK4	Exportin-2
E9PUW7	Exportin-7
Q3U7R1	Extended synaptotagmin-1
Q3TZZ7	Extended synaptotagmin-2
P47753	F-actin-capping protein subunit alpha-1
P47754	F-actin-capping protein subunit alpha-2
Q80UW2	F-box only protein 2
A2AJ72	Far upstream element (FUSE) binding protein 3
Q91WJ8	Far upstream element-binding protein 1
Q3U0V1	Far upstream element-binding protein 2
P19096	Fatty acid synthase
F8VQL1	Fc receptor-like B (Fc receptor homolog expressed in B-cells protein 2) (FREB-2) (Fc receptor-like and mucin-like protein 2) (Fc receptor-like protein 2) (Fc receptor-related protein Y) (FcRY)
Q8CIB5	Fermitin family homolog 2
P09528	Ferritin heavy chain
P22315	Ferrochelatase, mitochondrial
A2AQ53	Fibrillin 1
Q61555	Fibrillin-2
Q8K0E8	Fibrinogen beta chain
Q8VCM7	Fibrinogen gamma chain
P50608	Fibromodulin
G5E8M2	Fibronectin 1, isoform CRA_d
Q6NWW9	Fibronectin type III domain-containing protein 3B
Q9WVH9	Fibulin-5
Q80X90	Filamin-B
D3Z576	Filamin-C
B7FAU9	Filamin, alpha
O08917	Flotillin-1
A2APV2	Formin-like protein 2
A2AEX6	Four and a half LIM domains 1
O70433	Four and a half LIM domains protein 2
Q6NVD0	FRAS1-related extracellular matrix protein 2
P05064	Fructose-bisphosphate aldolase A
P05063	Fructose-bisphosphate aldolase C
Q9D6K8	FUN14 domain-containing protein 2
Q9JIA6	Galactokinase
P16045	Galectin-1
P60521	Gamma-aminobutyric acid receptor-associated protein-like 2
Q9CWZ7	Gamma-soluble NSF attachment protein
Q9Z0F7	Gamma-synuclein
Q921C1	Gap junction gamma-3 protein
Q3UHU8	General transcription factor II-I
Q9Z1Z0	General vesicular transport factor p115
P03995	Glial fibrillary acidic protein
P06745	Glucose-6-phosphate isomerase
P26443	Glutamate dehydrogenase 1, mitochondrial
D3Z7P3	Glutaminase kidney isoform, mitochondrial (GLS) (EC 3.5.1.2)
P15105	Glutamine synthetase
P16406	Glutamyl aminopeptidase
P47791	Glutathione reductase, mitochondrial
Q9DCM2	Glutathione S-transferase kappa 1
P10649	Glutathione S-transferase Mu 1
P16858	Glyceraldehyde-3-phosphate dehydrogenase
E0CXN5	Glycerol-3-phosphate dehydrogenase [NAD(+)], cytoplasmic
Q64521	Glycerol-3-phosphate dehydrogenase, mitochondrial
Q9CRY7	Glycerophosphodiester phosphodiesterase domain-containing protein 1
Q8CI94	Glycogen phosphorylase, brain form
D3Z7E5	Glycogen synthase kinase-3 alpha
Q9JL62	Glycolipid transfer protein
Q78HU7	Glycophorin-C
A2AEG3	Glycoprotein m6b
Q9CZD3	Glycyl-tRNA synthetase
O70310	Glycylpeptide N-tetradecanoyltransferase 1
Q3THK7	GMP synthase [glutamine-hydrolyzing]
F8WHM5	Golgi apparatus protein 1 (Fragment)
Q99JX3	Golgi reassembly-stacking protein 2
Q9QYE6	Golgin subfamily A member 5
Q3U9N4	Granulin
P11862	Growth arrest-specific protein 2
B1AT92	Growth factor receptor bound protein 2
Q99LP6	GrpE protein homolog 1, mitochondrial
Q9WTP7	GTP:AMP phosphotransferase, mitochondrial
B2RSH2	Guanine nucleotide-binding protein G(i) subunit alpha-1
P08752	Guanine nucleotide-binding protein G(i) subunit alpha-2
Q9DAS9	Guanine nucleotide-binding protein G(I)/G(S)/G(O) subunit gamma-12
P63213	Guanine nucleotide-binding protein G(I)/G(S)/G(O) subunit gamma-2
Q80SZ7	Guanine nucleotide-binding protein G(I)/G(S)/G(O) subunit gamma-5
Q61016	Guanine nucleotide-binding protein G(I)/G(S)/G(O) subunit gamma-7
P62874	Guanine nucleotide-binding protein G(I)/G(S)/G(T) subunit beta-1
P62880	Guanine nucleotide-binding protein G(I)/G(S)/G(T) subunit beta-2
Q9DC51	Guanine nucleotide-binding protein G(k) subunit alpha
P21279	Guanine nucleotide-binding protein G(q) subunit alpha
Q6R0H7	Guanine nucleotide-binding protein G(s) subunit alpha isoforms XLas
P21278	Guanine nucleotide-binding protein subunit alpha-11
P27601	Guanine nucleotide-binding protein subunit alpha-13
P68040	Guanine nucleotide-binding protein subunit beta-2-like 1
Q9CRB2	H/ACA ribonucleoprotein complex subunit 2
Q9CQS2	H/ACA ribonucleoprotein complex subunit 3
Q9ESX5	H/ACA ribonucleoprotein complex subunit 4
Q80ZM5	H1 histone family, member X
Q8C547	HEAT repeat-containing protein 5B
Q8K0U4	Heat shock 70 kDa protein 12A
P17879	Heat shock 70 kDa protein 1B
P48722	Heat shock 70 kDa protein 4L
P63017	Heat shock cognate 71 kDa protein
Q61699	Heat shock protein 105 kDa
Q3U2G2	Heat shock protein 4
Q7TSZ0	Heat shock protein 9
P07901	Heat shock protein HSP 90-alpha
P11499	Heat shock protein HSP 90-beta
P17156	Heat shock-related 70 kDa protein 2
A2AFQ0	HECT, UBA and WWE domain containing 1
O70252	Heme oxygenase 2
P02088	Hemoglobin subunit beta-1
P02089	Hemoglobin subunit beta-2
Q91X72	Hemopexin
Q640R3	Hepatocyte cell adhesion molecule
P51859	Hepatoma-derived growth factor
Q99020	Heterogeneous nuclear ribonucleoprotein A/B
Q9CX86	Heterogeneous nuclear ribonucleoprotein A0 (hnRNP A0)
P49312	Heterogeneous nuclear ribonucleoprotein A1
F6VQH5	Heterogeneous nuclear ribonucleoprotein D-like (Fragment)
F6ZV59	Heterogeneous nuclear ribonucleoprotein D0 (Fragment)
Q9Z2X1	Heterogeneous nuclear ribonucleoprotein F
Q91VM5	Heterogeneous nuclear ribonucleoprotein G-like 1
Q8C2Q7	Heterogeneous nuclear ribonucleoprotein H1
P70333	Heterogeneous nuclear ribonucleoprotein H2
Q7TMK9	Heterogeneous nuclear ribonucleoprotein Q
Q8VHM5	Heterogeneous nuclear ribonucleoprotein R
F8VPM4	Heterogeneous nuclear ribonucleoprotein U-like protein 2 (MLF1-associated nuclear protein)
G3XA10	Heterogeneous nuclear ribonucleoprotein U, isoform CRA_b
G3UVV4	Hexokinase 1, isoform CRA_f
Q9JL35	High mobility group nucleosome-binding domain-containing protein 5
P63158	High mobility group protein B1
P52927	High mobility group protein HMGI-C
Q9D0S9	Histidine triad nucleotide-binding protein 2, mitochondrial
O55128	Histone deacetylase complex subunit SAP18
P10922	Histone H1.0
P43275	Histone H1.1
P15864	Histone H1.2
P43277	Histone H1.3
P43274	Histone H1.4
P43276	Histone H1.5
P27661	Histone H2A.x
Q6ZWY9	Histone H2B type 1-C/E/G
P84244	Histone H3.3
P62806	Histone H4
Q61191	Host cell factor 1
Q99L47	Hsc70-interacting protein
Q8VD75	Huntingtin-interacting protein 1
E9Q092	Hyaluronan-binding protein 2
G5E8T9	Hydroxyacyl glutathione hydrolase
Q61425	Hydroxyacyl-coenzyme A dehydrogenase, mitochondrial
P38060	Hydroxymethylglutaryl-CoA lyase, mitochondrial
Q8JZK9	Hydroxymethylglutaryl-CoA synthase, cytoplasmic
P54869	Hydroxymethylglutaryl-CoA synthase, mitochondrial
A2AFQ2	Hydroxysteroid (17-beta) dehydrogenase 10
Q2TPA8	Hydroxysteroid dehydrogenase-like protein 2
Q9JKR6	Hypoxia up-regulated protein 1
P01872	Ig mu chain C region secreted form
Q6GU68	Immunoglobulin superfamily containing leucine-rich repeat protein
O35345	Importin subunit alpha-7
P70168	Importin subunit beta-1
Q8BKC5	Importin-5
P40936	Indolethylamine N-methyltransferase
Q9D819	Inorganic pyrophosphatase
D3Z636	Inorganic pyrophosphatase 2, mitochondrial
P70227	Inositol 1,4,5-trisphosphate receptor type 3
O55023	Inositol monophosphatase 1
Q80V26	Inositol monophosphatase 3
P49442	Inositol polyphosphate 1-phosphatase
Q9JHU9	Inositol-3-phosphate synthase 1
F6RPJ9	Insulin-degrading enzyme (Fragment)
E9QLW5	Insulin-like growth factor II
Q07079	Insulin-like growth factor-binding protein 5
F8VQN5	Integrin alpha-1 (CD49 antigen-like family member A) (Laminin and collagen receptor) (VLA-1) (CD antigen CD49a)
Q62470	Integrin alpha-3
P43406	Integrin alpha-V
Q0VBD0	Integrin beta
P09055	Integrin beta-1
P11835	Integrin beta-2
A2A863	Integrin beta-4
O55222	Integrin-linked protein kinase
G3X977	Inter-alpha trypsin inhibitor, heavy chain 2
Q8BJD1	Inter-alpha-trypsin inhibitor heavy chain H5
Q9CQW9	Interferon-induced transmembrane protein 3
Q9WTX2	Interferon-inducible double stranded RNA-dependent protein kinase activator A
Q9CXY6	Interleukin enhancer-binding factor 2
E9Q0N0	Intersectin-1
G3UW45	IQ motif containing GTPase activating protein 1, isoform CRA_c
Q9D7P6	Iron-sulfur cluster assembly enzyme ISCU, mitochondrial
D3YTT4	Isobutyryl-CoA dehydrogenase, mitochondrial
Q9D6R2	Isocitrate dehydrogenase [NAD] subunit alpha, mitochondrial
O88844	Isocitrate dehydrogenase [NADP] cytoplasmic
P54071	Isocitrate dehydrogenase [NADP], mitochondrial
Q91VA7	Isocitrate dehydrogenase 3 (NAD+) beta
Q8K2K6	Isoform 1 of Arf-GAP domain and FG repeats-containing protein 1
Q9QYB5	Isoform 1 of Gamma-adducin
P97300	Isoform 1 of Neuroplastin
P84309	Isoform 2 of Adenylate cyclase type 5
P28650	Isoform 2 of Adenylosuccinate synthetase isozyme 1
Q99K28	Isoform 2 of ADP-ribosylation factor GTPase-activating protein 2
Q9DBF1	Isoform 2 of Alpha-aminoadipic semialdehyde dehydrogenase
O55042	Isoform 2 of Alpha-synuclein
O08523	Isoform 2 of Alpha-tectorin
Q9DBG3	Isoform 2 of AP-2 complex subunit beta
Q7TQH0	Isoform 2 of Ataxin-2-like protein
Q9WV92	Isoform 2 of Band 4.1-like protein 3
P18572	Isoform 2 of Basigin
Q63810	Isoform 2 of Calcineurin subunit B type 1
Q8BY89	Isoform 2 of Choline transporter-like protein 2
Q9D6G9	Isoform 2 of CKLF-like MARVEL transmembrane domain-containing protein 5
Q6IRU5	Isoform 2 of Clathrin light chain B
Q07563	Isoform 2 of Collagen alpha-1(XVII) chain
Q9CPY7	Isoform 2 of Cytosol aminopeptidase
Q8CBY8	Isoform 2 of Dynactin subunit 4
P58281	Isoform 2 of Dynamin-like 120 kDa protein, mitochondrial
P57776	Isoform 2 of Elongation factor 1-delta
Q9WUR2	Isoform 2 of Enoyl-CoA delta isomerase 2, mitochondrial
P47757	Isoform 2 of F-actin-capping protein subunit beta
Q9D164	Isoform 2 of FXYD domain-containing ion transport regulator 6
P13020	Isoform 2 of Gelsolin
O08795	Isoform 2 of Glucosidase 2 subunit beta
Q921M4	Isoform 2 of Golgin subfamily A member 2
P62881	Isoform 2 of Guanine nucleotide-binding protein subunit beta-5
Q9CY66	Isoform 2 of H/ACA ribonucleoprotein complex subunit 1
Q9JMG7	Isoform 2 of Hepatoma-derived growth factor-related protein 3
Q3TEA8	Isoform 2 of Heterochromatin protein 1-binding protein 3
Q8BG05	Isoform 2 of Heterogeneous nuclear ribonucleoprotein A3
Q9D0E1	Isoform 2 of Heterogeneous nuclear ribonucleoprotein M
Q60766	Isoform 2 of Immunity-related GTPase family M protein 1
P28740	Isoform 2 of Kinesin-like protein KIF2A
Q9DB27	Isoform 2 of Malignant T cell-amplified sequence 1
Q03141	Isoform 2 of MAP/microtubule affinity-regulating kinase 3
P27546	Isoform 2 of Microtubule-associated protein 4
Q791T5	Isoform 2 of Mitochondrial carrier homolog 1
Q8CAQ8	Isoform 2 of Mitochondrial inner membrane protein
Q6URW6	Isoform 2 of Myosin-14
Q9WTI7	Isoform 2 of Myosin-Ic
Q9DCN2	Isoform 2 of NADH-cytochrome b5 reductase 3
Q91V88	Isoform 2 of Nephronectin
Q9Z0L3	Isoform 2 of Otoconin-90
Q9Z0P4	Isoform 2 of Paralemmin-1
Q8CHP5	Isoform 2 of Partner of Y14 and mago
Q7M6Y3	Isoform 2 of Phosphatidylinositol-binding clathrin assembly protein
Q3UEB3	Isoform 2 of Poly(U)-binding-splicing factor PUF60
Q99KP6	Isoform 2 of Pre-mRNA-processing factor 19
Q8K411	Isoform 2 of Presequence protease, mitochondrial
Q9QYG0	Isoform 2 of Protein NDRG2
Q9ES97	Isoform 2 of Reticulon-3
Q8BRH3	Isoform 2 of Rho GTPase-activating protein 19
Q920Q6	Isoform 2 of RNA-binding protein Musashi homolog 2
Q8BL97	Isoform 2 of Serine/arginine-rich splicing factor 7
Q6P069	Isoform 2 of Sorcin
Q6PHU5	Isoform 2 of Sortilin
Q91WM1	Isoform 2 of Spermatid perinuclear RNA-binding protein
Q8CG46	Isoform 2 of Structural maintenance of chromosomes protein 5
Q8BJS4	Isoform 2 of SUN domain-containing protein 2
O09117	Isoform 2 of Synaptophysin-like protein 1
Q80U23	Isoform 2 of Syntaphilin
O08599	Isoform 2 of Syntaxin-binding protein 1
Q3UUG6	Isoform 2 of TBC1 domain family member 24
Q8BYI9	Isoform 2 of Tenascin-R
Q9DCF9	Isoform 2 of Translocon-associated protein subunit gamma
P21107	Isoform 2 of Tropomyosin alpha-3 chain
P32921	Isoform 2 of Tryptophanyl-tRNA synthetase, cytoplasmic
Q62393	Isoform 2 of Tumor protein D52
Q91X21	Isoform 2 of Uncharacterized protein KIAA2013
P32883	Isoform 2B of GTPase KRas
O08532	Isoform 2B of Voltage-dependent calcium channel subunit alpha-2/delta-1
Q60597	Isoform 3 of 2-oxoglutarate dehydrogenase, mitochondrial
A2ASQ1	Isoform 3 of Agrin
P31809	Isoform 3 of Carcinoembryonic antigen-related cell adhesion molecule 1
A2AGT5	Isoform 3 of Cytoskeleton-associated protein 5
Q811D0	Isoform 3 of Disks large homolog 1
Q3UMY5	Isoform 3 of Echinoderm microtubule-associated protein-like 4
Q922J9	Isoform 3 of Fatty acyl-CoA reductase 1
Q60668	Isoform 3 of Heterogeneous nuclear ribonucleoprotein D0
Q9Z1X4	Isoform 3 of Interleukin enhancer-binding factor 3
P02535	Isoform 3 of Keratin, type I cytoskeletal 10
Q62009	Isoform 3 of Periostin
Q3UIL6	Isoform 3 of Pleckstrin homology domain-containing family A member 7
Q61990	Isoform 3 of Poly(rC)-binding protein 2
Q9QX47	Isoform 3 of Protein SON
Q8BRF7	Isoform 3 of Sec1 family domain-containing protein 1
Q80UG5	Isoform 3 of Septin-9
A2A8U2	Isoform 3 of Transmembrane protein 201
Q8CGB3	Isoform 3 of Uveal autoantigen with coiled-coil domains and ankyrin repeats
Q8BYK6	Isoform 3 of YTH domain family protein 3
P15331	Isoform 3u of Peripherin
Q8C8R3	Isoform 4 of Ankyrin-2
A2ASZ8	Isoform 4 of Calcium-binding mitochondrial carrier protein SCaMC-2
Q8R5M8	Isoform 4 of Cell adhesion molecule 1
Q64739	Isoform 4 of Collagen alpha-2(XI) chain
Q80TY0	Isoform 4 of Formin-binding protein 1
Q80X50	Isoform 5 of Ubiquitin-associated protein 2-like
P51125	Isoform 6 of Calpastatin
Q8R2G4	Isoform 7 of Ecto-ADP-ribosyltransferase 3
Q91V12	Isoform A of Cytosolic acyl coenzyme A thioester hydrolase
Q9JLB0	Isoform Alpha of MAGUK p55 subfamily member 6
Q8VI36	Isoform Alpha of Paxillin
P18872	Isoform Alpha-2 of Guanine nucleotide-binding protein G(o) subunit alpha
Q61739	Isoform Alpha-6X1A of Integrin alpha-6
P17426	Isoform B of AP-2 complex subunit alpha-1
Q9Z2D6	Isoform B of Methyl-CpG-binding protein 2
Q99MR6	Isoform B of Serrate RNA effector molecule homolog
P68404	Isoform Beta-II of Protein kinase C beta type
Q08879	Isoform C of Fibulin-1
Q9Z204	Isoform C1 of Heterogeneous nuclear ribonucleoproteins C1/C2
Q9Z1J3	Isoform Cytoplasmic of Cysteine desulfurase, mitochondrial
P97807	Isoform Cytoplasmic of Fumarate hydratase, mitochondrial
P99029	Isoform Cytoplasmic+peroxisomal of Peroxiredoxin-5, mitochondrial
P43006	Isoform Glt-1A of Excitatory amino acid transporter 2
Q9ES28	Isoform H of Rho guanine nucleotide exchange factor 7
O88935	Isoform Ib of Synapsin-1
P05017	Isoform IGF-IB of Insulin-like growth factor I
P17047	Isoform LAMP-2B of Lysosome-associated membrane glycoprotein 2
P50171	Isoform Long of Estradiol 17-beta-dehydrogenase 8
P52480	Isoform M1 of Pyruvate kinase isozymes M1/M2
Q60932	Isoform Mt-VDAC1 of Voltage-dependent anion-selective channel protein 1
P20917	Isoform S-MAG of Myelin-associated glycoprotein
Q61548	Isoform Short of Clathrin coat assembly protein AP180
Q62432	Isoform Short of Mothers against decapentaplegic homolog 2
P20065	Isoform Short of Thymosin beta-4
O88587	Isoform Soluble of Catechol O-methyltransferase
P42227	Isoform Stat3B of Signal transducer and activator of transcription 3
Q8BU30	Isoleucyl-tRNA synthetase, cytoplasmic
Q8BIJ6	Isoleucyl-tRNA synthetase, mitochondrial
Q9JHI5	Isovaleryl-CoA dehydrogenase, mitochondrial
Q02257	Junction plakoglobin
Q9JI59	Junctional adhesion molecule B
Q8BJ66	Kazal-type serine protease inhibitor domain-containing protein 1
Q61781	Keratin, type I cytoskeletal 14
P04104	Keratin, type II cytoskeletal 1
Q3TTY5	Keratin, type II cytoskeletal 2 epidermal
Q60749	KH domain-containing, RNA-binding, signal transduction-associated protein 1
F8VQC7	Kinectin
P28738	Kinesin heavy chain isoform 5C
E9Q7C9	Kinesin light chain 1
Q61768	Kinesin-1 heavy chain
O08677	Kininogen-1
P16125	L-lactate dehydrogenase B chain
P21956	Lactadherin
P08071	Lactotransferrin
Q9CPU0	Lactoylglutathione lyase
P14733	Lamin-B1
Q61029	Lamina-associated polypeptide 2, isoforms beta/delta/epsilon/gamma
P19137	Laminin subunit alpha-1
F8VQ43	Laminin subunit alpha-2 (Laminin M chain) (Laminin-12 subunit alpha) (Laminin-2 subunit alpha) (Laminin-4 subunit alpha) (Merosin heavy chain)
P97927	Laminin subunit alpha-4
Q61001	Laminin subunit alpha-5
E9QN70	Laminin subunit beta-1
Q61292	Laminin subunit beta-2
F8VQJ3	Laminin subunit gamma-1
Q9JJK2	LanC-like protein 2
Q9Z127	Large neutral amino acids transporter small subunit 1
G3UYQ2	Large proline-rich protein BAG6
Q8CG19	Latent-transforming growth factor beta-binding protein 1
D3Z598	Latent-transforming growth factor beta-binding protein 4
Q4FJX7	Lcn7 protein
B1AQR8	Lectin, galactose binding, soluble 9
Q9Z2I0	LETM1 and EF-hand domain-containing protein 1, mitochondrial
Q6PB66	Leucine-rich PPR motif-containing protein, mitochondrial
Q8K406	Leucine-rich repeat LGI family member 3
Q922Q8	Leucine-rich repeat-containing protein 59
Q8BGR2	Leucine-rich repeat-containing protein 8D
Q8C129	Leucyl-cystinyl aminopeptidase
G5E8Z6	Leukocyte cell derived chemotaxin 1, isoform CRA_a
P24527	Leukotriene A-4 hydrolase
D3YU59	LIM and calponin homology domains-containing protein 1
Q61792	LIM and SH3 domain protein 1
Q9ERG0	LIM domain and actin-binding protein 1
Q3TYE5	Limbic system-associated membrane protein
P53395	Lipoamide acyltransferase component of branched-chain alpha-keto acid dehydrogenase complex, mitochondrial
Q8BFW7	Lipoma-preferred partner homolog
Q61805	Lipopolysaccharide-binding protein
Q60714	Long-chain fatty acid transport protein 1
Q91VE0	Long-chain fatty acid transport protein 4
P51174	Long-chain specific acyl-CoA dehydrogenase, mitochondrial
D3Z041	Long-chain-fatty-acid--CoA ligase 1
Q9CZW4	Long-chain-fatty-acid--CoA ligase 3
Q99PU5	Long-chain-fatty-acid--CoA ligase ACSBG1
E9QJY0	Low affinity cationic amino acid transporter 2
P51885	Lumican
Q8BP40	Lysophosphatidic acid phosphatase type 6
Q6NVG1	Lysophospholipid acyltransferase LPCAT4
P70699	Lysosomal alpha-glucosidase
O35114	Lysosome membrane protein 2
P11438	Lysosome-associated membrane glycoprotein 1
Q99MN1	Lysyl-tRNA synthetase
Q61830	Macrophage mannose receptor 1
P04925	Major prion protein
E9Q3X0	Major vault protein
P14152	Malate dehydrogenase, cytoplasmic
P08249	Malate dehydrogenase, mitochondrial
E9Q6S8	MAM domain-containing glycosylphosphatidylinositol anchor protein 1 (Fragment)
A2AG50	MAP7 domain-containing protein 2
P28667	MARCKS-related protein
P19788	Matrix Gla protein
A2AEU1	Mcf.2 transforming sequence
G5E902	MCG10343, isoform CRA_b
D3YWP3	MCG1034428
Q9CXU4	MCG11298
D3Z3N4	MCG11326, isoform CRA_a
D3YXG6	MCG114810, isoform CRA_b
Q6ZQ61	MCG121979, isoform CRA_c (Fragment)
Q6ZWZ7	MCG123291, isoform CRA_d
G3UW73	MCG129639
B2RPU8	MCG130675
Q8BGJ5	MCG13402, isoform CRA_a
G5E829	MCG13663, isoform CRA_a
B2RXS4	MCG140951
Q3UAP6	MCG15508
G5E8N5	MCG19938, isoform CRA_b
G3X9V0	MCG22048, isoform CRA_a
Q14AA6	MCG49183
G3X9L6	MCG55033
Q9CQB4	MCG67985
P45952	Medium-chain specific acyl-CoA dehydrogenase, mitochondrial
Q9QYH6	Melanoma-associated antigen D1
O70423	Membrane primary amine oxidase
A2AN84	Membrane protein, palmitoylated
F7CJP6	Menin (Fragment)
P70669	Metalloendopeptidase homolog PEX
E9QN92	Metalloreductase STEAP3
P02802	Metallothionein-1
P02798	Metallothionein-2
P28184	Metallothionein-3
F7C846	Metaxin-1
O88441	Metaxin-2
E9QB02	Methionine--tRNA ligase, cytoplasmic
Q3ULD5	Methylcrotonoyl-CoA carboxylase beta chain, mitochondrial
Q99MR8	Methylcrotonoyl-CoA carboxylase subunit alpha, mitochondrial
F6RT60	Methylglutaconyl-CoA hydratase, mitochondrial (Fragment)
Q9EQ20	Methylmalonate-semialdehyde dehydrogenase [acylating], mitochondrial
P16332	Methylmalonyl-CoA mutase, mitochondrial
E9QJW0	Microsomal glutathione S-transferase 1
Q9CPU4	Microsomal glutathione S-transferase 3
B1ARU4	Microtubule-actin crosslinking factor 1
A2ARP8	Microtubule-associated protein 1 A
P14873	Microtubule-associated protein 1B
P20357	Microtubule-associated protein 2
Q7TSJ2	Microtubule-associated protein 6
P10637	Microtubule-associated protein tau
P12025	Midkine
Q62000	Mimecan
Q59J78	Mimitin, mitochondrial
Q9CR62	Mitochondrial 2-oxoglutarate/malate carrier protein
Q8VCF0	Mitochondrial antiviral-signaling protein
Q9Z2Z6	Mitochondrial carnitine/acylcarnitine carrier protein
Q791V5	Mitochondrial carrier homolog 2
Q9QZD8	Mitochondrial dicarboxylate carrier
Q9CQ92	Mitochondrial fission 1 protein
Q9CRB8	Mitochondrial fission process protein 1
Q9D6M3	Mitochondrial glutamate carrier 1
D6RG99	Mitochondrial import inner membrane translocase subunit Tim10 B
P62075	Mitochondrial import inner membrane translocase subunit Tim13
O35857	Mitochondrial import inner membrane translocase subunit TIM44
Q9D880	Mitochondrial import inner membrane translocase subunit TIM50
P62077	Mitochondrial import inner membrane translocase subunit Tim8 B
Q9CPQ3	Mitochondrial import receptor subunit TOM22 homolog
Q9CZW5	Mitochondrial import receptor subunit TOM70
Q9D6Y7	Mitochondrial peptide methionine sulfoxide reductase
Q9DC61	Mitochondrial-processing peptidase subunit alpha
Q63844	Mitogen-activated protein kinase 3
Q9WVA3	Mitotic checkpoint protein BUB3
Q80U83	MKIAA0079 protein (Fragment)
Q6A0C7	MKIAA0118 protein (Fragment)
Q69ZX3	MKIAA0866 protein (Fragment)
P26041	Moesin
Q29ZQ5	MOG-alpha-2
Q99LR1	Monoacylglycerol lipase ABHD12
Q8R2Y0	Monoacylglycerol lipase ABHD6
P53986	Monocarboxylate transporter 1
Q3V3R1	Monofunctional C1-tetrahydrofolate synthase, mitochondrial
E9Q3B9	Monoglyceride lipase
Q8K0H1	Multidrug and toxin extrusion protein 1
P21447	Multidrug resistance protein 3
Q9DCL9	Multifunctional protein ADE2
P28665	Murinoglobulin-1
Q7TPV4	Myb-binding protein 1A
F8VPK3	Myc-associated zinc finger protein
F6XJA1	Myelin expression factor 2 (Fragment)
P27573	Myelin protein P0
P60202	Myelin proteolipid protein
P11247	Myeloperoxidase
Q60605	Myosin light polypeptide 6
Q5SWZ5	Myosin phosphatase Rho interacting protein
Q8VDD5	Myosin-9
Q5SYD0	Myosin-Id
Q3UH59	Myosin, heavy polypeptide 10, non-muscle
B1B1A8	Myosin, light polypeptide kinase
P62774	Myotrophin
P26645	Myristoylated alanine-rich C-kinase substrate
G3UWC2	N-acetylated alpha-linked acidic dipeptidase 2, isoform CRA_a
Q99J77	N-acetylneuraminic acid synthase (Sialic acid synthase)
Q6ZWM4	N-alpha-acetyltransferase 38, NatC auxiliary subunit
Q9EQC5	N-terminal kinase-like protein
Q9CWS0	N(G),N(G)-dimethylarginine dimethylaminohydrolase 1
Q99LD8	N(G),N(G)-dimethylarginine dimethylaminohydrolase 2
P70441	Na(+)/H(+) exchange regulatory cofactor NHE-RF1
Q5SWP3	NAC-alpha domain-containing protein 1
Q8VDQ8	NAD-dependent deacetylase sirtuin-2
Q99KE1	NAD-dependent malic enzyme, mitochondrial
Q61941	NAD(P) transhydrogenase, mitochondrial
Q64669	NAD(P)H dehydrogenase [quinone] 1
Q99LC3	NADH dehydrogenase [ubiquinone] 1 alpha subcomplex subunit 10, mitochondrial
Q7TMF3	NADH dehydrogenase [ubiquinone] 1 alpha subcomplex subunit 12
Q9ERS2	NADH dehydrogenase [ubiquinone] 1 alpha subcomplex subunit 13
Q9CQ75	NADH dehydrogenase [ubiquinone] 1 alpha subcomplex subunit 2
Q62425	NADH dehydrogenase [ubiquinone] 1 alpha subcomplex subunit 4
Q9CPP6	NADH dehydrogenase [ubiquinone] 1 alpha subcomplex subunit 5
Q9CQZ5	NADH dehydrogenase [ubiquinone] 1 alpha subcomplex subunit 6
Q9Z1P6	NADH dehydrogenase [ubiquinone] 1 alpha subcomplex subunit 7
Q9DCJ5	NADH dehydrogenase [ubiquinone] 1 alpha subcomplex subunit 8
Q9DCS9	NADH dehydrogenase [ubiquinone] 1 beta subcomplex subunit 10
Q9CQZ6	NADH dehydrogenase [ubiquinone] 1 beta subcomplex subunit 3
Q3UIU2	NADH dehydrogenase [ubiquinone] 1 beta subcomplex subunit 6
Q9CR61	NADH dehydrogenase [ubiquinone] 1 beta subcomplex subunit 7
Q9D6J5	NADH dehydrogenase [ubiquinone] 1 beta subcomplex subunit 8, mitochondrial
Q9CQJ8	NADH dehydrogenase [ubiquinone] 1 beta subcomplex subunit 9
Q9CQ54	NADH dehydrogenase [ubiquinone] 1 subunit C2
Q91YT0	NADH dehydrogenase [ubiquinone] flavoprotein 1, mitochondrial
Q9D6J6	NADH dehydrogenase [ubiquinone] flavoprotein 2, mitochondrial
Q91WD5	NADH dehydrogenase [ubiquinone] iron-sulfur protein 2, mitochondrial
E9QPX3	NADH dehydrogenase [ubiquinone] iron-sulfur protein 4, mitochondrial
P52503	NADH dehydrogenase [ubiquinone] iron-sulfur protein 6, mitochondrial
Q9DC70	NADH dehydrogenase [ubiquinone] iron-sulfur protein 7, mitochondrial
Q9DB73	NADH-cytochrome b5 reductase 1
Q91VD9	NADH-ubiquinone oxidoreductase 75 kDa subunit, mitochondrial
P03921	NADH-ubiquinone oxidoreductase chain 5
P37040	NADPH--cytochrome P450 reductase
Q61578	NADPH:adrenodoxin oxidoreductase, mitochondrial
Q9ESJ4	NCK-interacting protein with SH3 domain
Q9DC07	Nebulette
O70378	Neighbor of COX4
Q61391	Neprilysin
F6WND1	Neuralized-like protein 4 (Fragment)
Q9Z0E0	Neurochondrin
E9PW06	Neurofascin
P19246	Neurofilament heavy polypeptide
P08551	Neurofilament light polypeptide
P08553	Neurofilament medium polypeptide
P06837	Neuromodulin
P84075	Neuron-specific calcium-binding protein hippocalcin
P35802	Neuronal membrane glycoprotein M6-a
Q8BHN3	Neutral alpha-glucosidase AB
Q8BLF1	Neutral cholesterol ester hydrolase 1
Q3UP87	Neutrophil elastase
Q8R151	NFX1-type zinc finger-containing protein 1
Q9D0T1	NHP2-like protein 1
Q8R1F1	Niban-like protein 1
D3YU17	Nicalin
Q99KQ4	Nicotinamide phosphoribosyltransferase
P10493	Nidogen-1
O88322	Nidogen-2
G3X8W9	Niemann Pick type C1
Q6KCD5	Nipped-B-like protein
Q6GQT9	Nodal modulator 1
P18608	Non-histone chromosomal protein HMG-14
F6W687	Non-histone chromosomal protein HMG-17 (Fragment)
P32020	Non-specific lipid-transfer protein
A2AS03	Novel protein, possible orthologue of human peroxisomal proliferator-activated receptor A interacting complex 285 PRIC285
Q99MD9	Nuclear autoantigenic sperm protein
Q5F2E7	Nuclear fragile X mental retardation-interacting protein 2
Q99P88	Nuclear pore complex protein Nup155
Q80U93	Nuclear pore complex protein Nup214
Q8BJ71	Nuclear pore complex protein Nup93
P60670	Nuclear protein localization protein 4 homolog
P62960	Nuclease-sensitive element-binding protein 1
Q02819	Nucleobindin-1
Q9D1X0	Nucleolar protein 3
Q6DFW4	Nucleolar protein 58
E9QKD1	Nucleolar protein 8
P09405	Nucleolin
Q61937	Nucleophosmin
Q6ZQH8	Nucleoporin NUP188 homolog
E9PZF0	Nucleoside diphosphate kinase
Q9CZ30	Obg-like ATPase 1
Q9JHW2	Omega-amidase NIT2
P29758	Ornithine aminotransferase, mitochondrial
O35103	Osteomodulin
Q8K561	Otoancorin
Q9JIE3	Otoraplin
Q3TZ65	Outer dense fiber protein 3-like protein 2
Q91XL9	Oxysterol-binding protein-related protein 1
Q9Z1M0	P2X purinoceptor 7
B7ZN28	Papln protein
P32848	Parvalbumin alpha
Q99JF8	PC4 and SFRS1-interacting protein
B9EJ80	PDZ domain containing 8
P17742	Peptidyl-prolyl cis-trans isomerase A
P24369	Peptidyl-prolyl cis-trans isomerase B
Q9CR16	Peptidyl-prolyl cis-trans isomerase D
P26883	Peptidyl-prolyl cis-trans isomerase FKBP1A
P45878	Peptidyl-prolyl cis-trans isomerase FKBP2
Q62446	Peptidyl-prolyl cis-trans isomerase FKBP3
P30416	Peptidyl-prolyl cis-trans isomerase FKBP4
Q9QUR7	Peptidyl-prolyl cis-trans isomerase NIMA-interacting 1
E9QQ57	Periaxin
O88492	Perilipin-4
P35700	Peroxiredoxin-1
Q61171	Peroxiredoxin-2
O08709	Peroxiredoxin-6
P51660	Peroxisomal multifunctional enzyme type 2
F6TL54	PHD finger protein 21A (Fragment)
B2RQG2	PHD finger protein 3
A2ABY3	Phosphate cytidylyltransferase 2, ethanolamine
Q99L43	Phosphatidate cytidylyltransferase 2
P70296	Phosphatidylethanolamine-binding protein 1
Q9EP69	Phosphatidylinositide phosphatase SAC1
O70172	Phosphatidylinositol-5-phosphate 4-kinase type-2 alpha
Q8BH04	Phosphoenolpyruvate carboxykinase [GTP], mitochondrial
Q8R2H9	Phosphoethanolamine/phosphocholine phosphatase
Q9D0F9	Phosphoglucomutase-1
Q7TSV4	Phosphoglucomutase-2
Q8BZF8	Phosphoglucomutase-like protein 5
P09411	Phosphoglycerate kinase 1
Q9DBJ1	Phosphoglycerate mutase 1
P27612	Phospholipase A-2-activating protein
Q5SUR0	Phosphoribosylformylglycinamidine synthase
Q99K85	Phosphoserine aminotransferase
P97298	Pigment epithelium-derived factor
F8WHB1	Plasma membrane calcium-transporting ATPase 2
P20918	Plasminogen
Q9CY58	Plasminogen activator inhibitor 1 RNA-binding protein
P63005	Platelet-activating factor acetylhydrolase IB subunit alpha
Q61205	Platelet-activating factor acetylhydrolase IB subunit gamma
Q9WV95	Pleckstrin homology-like domain family A member 3
D3Z0X5	Pleckstrin homology-like domain family B member 1
E9QN87	Plectin
P63089	Pleiotrophin
B9EJ29	Plexin A4
Q8CJH3	Plexin-B1
Q921K2	Poly (ADP-ribose) polymerase family, member 1
A3KFU5	Poly A binding protein, cytoplasmic 4
G5E916	Poly(RC) binding protein 3, isoform CRA_b
P60335	Poly(rC)-binding protein 1
P29341	Polyadenylate-binding protein 1
G3UY42	Polyadenylate-binding protein 2
Q8BG81	Polymerase delta-interacting protein 3
F7DCW4	Polypyrimidine tract-binding protein 1 (Fragment)
O88704	Potassium/sodium hyperpolarization-activated cyclic nucleotide-gated channel 1
Q99PV0	Pre-mRNA-processing-splicing factor 8
P48678	Prelamin-A/C
Q9Z0S9	Prenylated Rab acceptor protein 1
Q9CQF9	Prenylcysteine oxidase
Q80WV6	Prmt1 protein
P49935	Pro-cathepsin H
Q569Z5	Probable ATP-dependent RNA helicase DDX46
Q61656	Probable ATP-dependent RNA helicase DDX5
P54823	Probable ATP-dependent RNA helicase DDX6
B2RR83	Probable ATP-dependent RNA helicase YTHDC2
Q8BLY2	Probable threonyl-tRNA synthetase 2, cytoplasmic
Q61398	Procollagen C-endopeptidase enhancer 1
A2ACT7	Procollagen type IX alpha 3
A2AJY2	Procollagen type XV
G3X995	Procollagen, type IX, alpha 1
P62962	Profilin-1
Q9JJV2	Profilin-2
Q9WU78	Programmed cell death 6-interacting protein
P56812	Programmed cell death protein 5
P67778	Prohibitin
O35129	Prohibitin-2
D3Z3S1	Prolactin regulatory element binding, isoform CRA_b
Q9JK53	Prolargin
P17918	Proliferating cell nuclear antigen
P50580	Proliferation-associated protein 2G4
Q9Z2Y8	Proline synthase co-transcribed bacterial homolog protein
Q91ZX7	Prolow-density lipoprotein receptor-related protein 1
Q91ZA3	Propionyl-CoA carboxylase alpha chain, mitochondrial
Q99MN9	Propionyl-CoA carboxylase beta chain, mitochondrial
Q9QXV0	ProSAAS
O35074	Prostacyclin synthase
O09114	Prostaglandin-H2 D-isomerase
P97371	Proteasome activator complex subunit 1
E9Q3A4	Proteasome subunit alpha type
Q9R1P4	Proteasome subunit alpha type-1
Q9R1P0	Proteasome subunit alpha type-4
Q9Z2U1	Proteasome subunit alpha type-5
Q9QUM9	Proteasome subunit alpha type-6
Q9Z2U0	Proteasome subunit alpha type-7
Q9R1P1	Proteasome subunit beta type-3
P99026	Proteasome subunit beta type-4
O55234	Proteasome subunit beta type-5
Q60692	Proteasome subunit beta type-6
P70195	Proteasome subunit beta type-7
Q6PDI5	Proteasome-associated protein ECM29 homolog
E9Q5B2	Protein 0610011F06Rik
E9PWP9	Protein 4931408C20Rik
E9Q616	Protein Ahnak
Q07456	Protein AMBP
E9Q3G5	Protein Arfip1
E9Q6J5	Protein Bod1l
O35127	Protein C10
E9Q7T7	Protein Chadl
F7CK55	Protein Col4a5 (Fragment)
E9PWQ3	Protein Col6a3
P09103	Protein disulfide-isomerase
P27773	Protein disulfide-isomerase A3
P08003	Protein disulfide-isomerase A4
Q922R8	Protein disulfide-isomerase A6
Q99LX0	Protein DJ-1
G3UXM7	Protein FAM166B (Fragment)
Q91WE2	Protein FAM192A
Q3UGS4	Protein FAM195B
Q80VD1	Protein FAM98B
E9PV24	Protein Fga
E9PVA8	Protein Gcn1l1
E9Q035	Protein Gm20425
F6VQX8	Protein Gm20547 (Fragment)
E9PVZ8	Protein Golgb1
E9QAS7	Protein Inpp5a
Q8C0Z1	Protein ITFG3
E9Q6R1	Protein Itga10
Q5XKN4	Protein jagunal homolog 1
Q8VDP4	Protein KIAA1967 homolog
E9Q9B7	Protein Kidins220
E9Q4K7	Protein Kif13b
Q4VA93	Protein kinase C
Q9WVE8	Protein kinase C and casein kinase substrate in neurons protein 2
O88952	Protein lin-7 homolog C
Q80WJ7	Protein LYRIC
Q8R015	Protein Muted
Q62433	Protein NDRG1
O55126	Protein NipSnap homolog 2
E9Q7G0	Protein Numa1
E9Q3G8	Protein Nup153
E9Q7L0	Protein Ogdhl
E9Q1M1	Protein Pdzd2
Q9ERT9	Protein phosphatase 1 regulatory subunit 1A
Q3TDD9	Protein phosphatase 1 regulatory subunit 21
P49443	Protein phosphatase 1A
E9Q3L2	Protein Pi4ka
D3Z3Y1	Protein Pigg
Q7TSC1	Protein PRRC2A
E9QKG5	Protein PRRC2C (BAT2 domain-containing protein 1) (HLA-B-associated transcript 2-like 2) (Proline-rich and coiled-coil-containing protein 2C)
E9Q912	Protein Rap1gds1
Q8BVL6	Protein Rarres1 (Fragment)
D3YUS5	Protein Rasal2
Q9CQU3	Protein RER1
Q8BVY0	Protein Rsl1d1
P08207	Protein S100-A10
P97352	Protein S100-A13
P14069	Protein S100-A6
Q9D1M0	Protein SEC13 homolog
F6VVY4	Protein Slc25a1 (Fragment)
F6QCI0	Protein Taf15 (Fragment)
D3YZZ5	Protein Tmed7
E9Q0S6	Protein Tns1
E9Q2T3	Protein Tnxb
E9Q1S3	Protein transport protein Sec23A
Q3UPL0	Protein transport protein Sec31A
P61620	Protein transport protein Sec61 subunit alpha isoform 1
E9PWG2	Protein Trappc8
E9Q512	Protein Trip11
F8VPK0	Protein Ttc37
B9EKR1	Protein tyrosine phosphatase, receptor type Z, polypeptide 1
E9Q6R7	Protein Utrn
Q80WQ2	Protein VAC14 homolog
E9Q4P1	Protein Wdfy1
E9PY67	Protein Zfp142
Q08642	Protein-arginine deiminase type-2
Q9D1G3	Protein-cysteine N-palmitoyltransferase HHAT-like protein
P21981	Protein-glutamine gamma-glutamyltransferase 2
E0CYV0	Protein-L-isoaspartate O-methyltransferase
P19221	Prothrombin
Q8BHK3	Proton-coupled amino acid transporter 2
F6QYF8	Puromycin-sensitive aminopeptidase (Fragment)
Q80SW1	Putative adenosylhomocysteinase 2
O88696	Putative ATP-dependent Clp protease proteolytic subunit, mitochondrial
Q3TCN2	Putative phospholipase B-like 2
O35286	Putative pre-mRNA-splicing factor ATP-dependent RNA helicase DHX15
O89086	Putative RNA-binding protein 3
Q3UEG9	Putative uncharacterized protein
Q3TL27	Putative uncharacterized protein
Q3UTM6	Putative uncharacterized protein
Q3U505	Putative uncharacterized protein (Fragment)
Q3U111	Putative uncharacterized protein (Fragment)
Q3U0B0	Putative uncharacterized protein (Fragment)
E9QPD7	Pyruvate carboxylase (EC 6.4.1.1)
P35486	Pyruvate dehydrogenase E1 component subunit alpha, somatic form, mitochondrial
Q9D051	Pyruvate dehydrogenase E1 component subunit beta, mitochondrial
Q8BKZ9	Pyruvate dehydrogenase protein X component, mitochondrial
P47199	Quinone oxidoreductase
P50396	Rab GDP dissociation inhibitor alpha
Q61598	Rab GDP dissociation inhibitor beta
Q5SW88	RAB1, member RAS oncogene family
Q9CQ22	Ragulator complex protein LAMTOR1
P97379	Ras GTPase-activating protein-binding protein 2
Q3UQ44	Ras GTPase-activating-like protein IQGAP2
P63001	Ras-related C3 botulinum toxin substrate 1
P10833	Ras-related protein R-Ras
P62071	Ras-related protein R-Ras2
P61027	Ras-related protein Rab-10
P46638	Ras-related protein Rab-11B
Q91V41	Ras-related protein Rab-14
P35293	Ras-related protein Rab-18
P35282	Ras-related protein Rab-21
P53994	Ras-related protein Rab-2A
P59279	Ras-related protein Rab-2B
Q6PHN9	Ras-related protein Rab-35
P63011	Ras-related protein Rab-3A
P61021	Ras-related protein Rab-5B
P35278	Ras-related protein Rab-5C
P61294	Ras-related protein Rab-6B
P51150	Ras-related protein Rab-7a
P62835	Ras-related protein Rap-1A
Q99JI6	Ras-related protein Rap-1b
G3X8R0	Receptor accessory protein 5, isoform CRA_a
Q8BGH4	Receptor expression-enhancing protein 1
A2A8L5	Receptor-type tyrosine-protein phosphatase F
Q9EPU0	Regulator of nonsense transcripts 1
Q05186	Reticulocalbin-1
Q8K0T0	Reticulon-1
Q99P72	Reticulon-4
P24549	Retinal dehydrogenase 1
Q9Z0J1	Reversion-inducing cysteine-rich protein with Kazal motifs
Q99PT1	Rho GDP-dissociation inhibitor 1
F8VPK5	Rho-associated protein kinase (EC 2.7.11.1)
Q9CTN4	Rho-related BTB domain-containing protein 3
P84096	Rho-related GTP-binding protein RhoG
Q91VI7	Ribonuclease inhibitor
Q5XJF6	Ribosomal protein
A2BH06	Ribosomal protein L11 (Fragment)
E9PWH9	Ribosomal protein L15
Q91V55	Ribosomal protein S5
A2AVJ7	Ribosome binding protein 1
Q3U422	RIKEN cDNA 1500032D16, isoform CRA_a
D3YYT1	RIKEN cDNA 3930401K13
Q8BFU3	RING finger protein 214
Q8BP71	RNA binding protein fox-1 homolog 2
E9PZ21	RNA-binding motif, single-stranded-interacting protein 1
E9Q7G6	RNA-binding motif, single-stranded-interacting protein 2
Q8C2Q3	RNA-binding protein 14
P56959	RNA-binding protein FUS
G3UZD2	RNA-binding protein FUS (Fragment)
Q61474	RNA-binding protein Musashi homolog 1
Q3UPR9	RPE-spondin
Q6P5B0	RRP12-like protein
P60122	RuvB-like 1
Q9WTM5	RuvB-like 2
Q3THS6	S-adenosylmethionine synthase isoform type-2
Q9CQ65	S-methyl-5'-thioadenosine phosphorylase
Q9WTX5	S-phase kinase-associated protein 1
F8WGW3	S1 RNA-binding domain-containing protein 1
Q8R127	Saccharopine dehydrogenase-like oxidoreductase
Q9D1J3	SAP domain-containing ribonucleoprotein
F6YCM8	Sarcolemmal membrane-associated protein (Fragment)
B2RXX4	Sbf1 protein
Q8C850	Scavenger receptor class A member 3
Q8K021	Secretory carrier-associated membrane protein 1
Q8BH69	Selenide, water dikinase 1
P62342	Selenoprotein T
Q9QUR8	Semaphorin-7A
E9Q1L5	Sentrin-specific protease 7
Q91XH5	Sepiapterin reductase
Q8C1B7	Septin-11
E9Q3V6	Septin-2
E9Q9F5	Septin-7
Q64337	Sequestosome-1
Q9CZN7	Serine hydroxymethyltransferase
P07759	Serine protease inhibitor A3K
Q9Z1Z2	Serine-threonine kinase receptor-associated protein
A2A8V9	Serine/arginine repetitive matrix 1
Q6PDM2	Serine/arginine-rich splicing factor 1
Q62093	Serine/arginine-rich splicing factor 2
F6QXN3	Serine/arginine-rich-splicing factor 1 (Fragment)
P04627	Serine/threonine-protein kinase A-Raf
Q7TT50	Serine/threonine-protein kinase MRCK beta
Q9JLN9	Serine/threonine-protein kinase mTOR
G5E884	Serine/threonine-protein kinase PAK 1 (p21 (CDKN1A)-activated kinase 1, isoform CRA_b)
Q8CIN4	Serine/threonine-protein kinase PAK 2
Q76MZ3	Serine/threonine-protein phosphatase 2A 65 kDa regulatory subunit A alpha isoform
P58389	Serine/threonine-protein phosphatase 2A activator
P62715	Serine/threonine-protein phosphatase 2A catalytic subunit beta isoform
P62137	Serine/threonine-protein phosphatase PP1-alpha catalytic subunit
Q921I1	Serotransferrin
Q60854	Serpin B6
P19324	Serpin H1
P07724	Serum albumin
P12246	Serum amyloid P-component
Q63918	Serum deprivation-response protein
Q62087	Serum paraoxonase/lactonase 3
Q8C483	Seryl-aminoacyl-tRNA synthetase
F6UTR6	Short stature homeobox protein 2 (Fragment)
Q9DBL1	Short/branched chain specific acyl-CoA dehydrogenase, mitochondrial
Q99JR1	Sideroflexin-1
Q3U4F0	Sideroflexin-3
Q925N0	Sideroflexin-5
Q9D104	Signal recognition particle 19, isoform CRA_a
P14576	Signal recognition particle 54 kDa protein
Q8BMA6	Signal recognition particle 68 kDa protein
F8VQC1	Signal recognition particle subunit SRP72
P70297	Signal transducing adapter molecule 1
Q8R2K3	Single-stranded DNA binding protein 1
P62317	Small nuclear ribonucleoprotein Sm D2
P63166	Small ubiquitin-related modifier 1
D3Z794	Small ubiquitin-related modifier 2
A2AJN7	Sodium bicarbonate transporter-like protein 11
P31649	Sodium- and chloride-dependent GABA transporter 2
Q8BG16	Sodium-dependent neutral amino acid transporter B(0)AT2
Q8VDN2	Sodium/potassium-transporting ATPase subunit alpha-1
Q6PIE5	Sodium/potassium-transporting ATPase subunit alpha-2
P14094	Sodium/potassium-transporting ATPase subunit beta-1
P14231	Sodium/potassium-transporting ATPase subunit beta-2
P97370	Sodium/potassium-transporting ATPase subunit beta-3
E9QM38	Solute carrier family 12 member 2
Q99MR3	Solute carrier family 12 member 9
A2A4U9	Solute carrier family 13 (Sodium-dependent dicarboxylate transporter), member 3
P17809	Solute carrier family 2, facilitated glucose transporter member 1
O70577	Solute carrier family 22 member 2
Q8JZU2	Solute carrier family 25 (Mitochondrial carrier, citrate transporter), member 1
Q922G0	Solute carrier family 25 member 36
A2AMH5	Solute carrier family 44, member 1
Q9EP96	Solute carrier organic anion transporter family member 1A4
Q8C0X7	Solute carrier organic anion transporter family, member 6c1
Q62417	Sorbin and SH3 domain-containing protein 1
E9Q0B0	Sorbin and SH3 domain-containing protein 2
Q64442	Sorbitol dehydrogenase
O88307	Sortilin-related receptor
Q8BGH2	Sorting and assembly machinery component 50 homolog
Q3TXT3	SOSS complex subunit C
P70663	SPARC-like protein 1
A3KGU7	Spectrin alpha 2
Q68FG2	Spectrin beta 3
Q62261	Spectrin beta chain, brain 1
Q9JJY3	Sphingomyelin phosphodiesterase 3
Q8R0X7	Sphingosine-1-phosphate lyase 1
D3YZC9	Splicing factor 1
Q8K4Z5	Splicing factor 3A subunit 1
G3UVU2	Splicing factor 3a, subunit 2, isoform CRA_b
Q921M3	Splicing factor 3B subunit 3
G5E866	Splicing factor 3b, subunit 1
Q3UJB0	Splicing factor 3b, subunit 2
Q8VIJ6	Splicing factor, proline- and glutamine-rich
Q78PY7	Staphylococcal nuclease domain-containing protein 1
P54227	Stathmin
O70166	Stathmin-3
Q9R1J0	Sterol-4-alpha-carboxylate 3-dehydrogenase, decarboxylating
Q99JB2	Stomatin-like protein 2
Q60864	Stress-induced-phosphoprotein 1
Q9ESP1	Stromal cell-derived factor 2-like protein 1
Q6P5D8	Structural maintenance of chromosomes flexible hinge domain-containing protein 1
Q9CU62	Structural maintenance of chromosomes protein 1A
Q9CW03	Structural maintenance of chromosomes protein 3
Q8K2B3	Succinate dehydrogenase [ubiquinone] flavoprotein subunit, mitochondrial
Q9CQA3	Succinate dehydrogenase [ubiquinone] iron-sulfur subunit, mitochondrial
Q8BWF0	Succinate-semialdehyde dehydrogenase, mitochondrial
Q9Z2I9	Succinyl-CoA ligase [ADP-forming] subunit beta, mitochondrial
Q9WUM5	Succinyl-CoA ligase [ADP/GDP-forming] subunit alpha, mitochondrial
Q9Z2I8	Succinyl-CoA ligase [GDP-forming] subunit beta, mitochondrial
Q9D0K2	Succinyl-CoA:3-ketoacid-coenzyme A transferase 1, mitochondrial
E9PZ00	Sulfated glycoprotein 1
Q9R112	Sulfide:quinone oxidoreductase, mitochondrial
Q9R1T2	SUMO-activating enzyme subunit 1
P08228	Superoxide dismutase [Cu-Zn]
P09671	Superoxide dismutase [Mn], mitochondrial
Q9CX34	Suppressor of G2 allele of SKP1 homolog
P70279	Surfeit locus protein 6
Q9R0M3	Sushi-repeat-containing protein SRPX
Q70E20	Sushi, nidogen and EGF-like domain-containing protein 1
Q3UID0	SWI/SNF complex subunit SMARCC2
Q6P9Z1	SWI/SNF-related matrix-associated actin-dependent regulator of chromatin subfamily D member 3
Q62465	Synaptic vesicle membrane protein VAT-1 homolog
Q9D6K5	Synaptojanin-2-binding protein
Q62209	Synaptonemal complex protein 1
Q8R570	Synaptosomal-associated protein 47
O35988	Syndecan-4
Q3TYA4	Syntaxin binding protein 6 (Amisyn)
Q8K1E0	Syntaxin-5
O70439	Syntaxin-7
O08992	Syntenin-1
P11983	T-complex protein 1 subunit alpha
P80314	T-complex protein 1 subunit beta
P80315	T-complex protein 1 subunit delta
P80316	T-complex protein 1 subunit epsilon
P80313	T-complex protein 1 subunit eta
P80318	T-complex protein 1 subunit gamma
P42932	T-complex protein 1 subunit theta
P80317	T-complex protein 1 subunit zeta
B1AV36	TAF7-like RNA polymerase II, TATA box binding protein (TBP)-associated factor
E9PUM4	Talin-2
Q921F2	TAR DNA-binding protein 43
Q9DBG9	Tax1-binding protein 3
Q80YX1	Tenascin
Q9EP64	Tenomodulin
Q5SSZ5	Tensin-3
P43025	Tetranectin
Q8R3G9	Tetraspanin 8
Q62283	Tetraspanin-7
Q8C1A5	Thimet oligopeptidase
P10639	Thioredoxin
E9PXX7	Thioredoxin domain-containing protein 5
P20108	Thioredoxin-dependent peroxide reductase, mitochondrial
P52196	Thiosulfate sulfurtransferase
O08583	THO complex subunit 4
Q8BH55	Threonine synthase-like 1
Q9D0R2	Threonyl-tRNA synthetase, cytoplasmic
Q3UTY6	Thrombospondin type-1 domain-containing protein 4
P35441	Thrombospondin-1
P01831	Thy-1 membrane glycoprotein
Q9Z0U1	Tight junction protein ZO-2
A2ASS6	Titin
B9EHJ3	Tjp1 protein
Q9QZ06	Toll-interacting protein
Q5SRX1	TOM1-like protein 2
Q9CY27	Trans-2,3-enoyl-CoA reductase
Q62313	Trans-Golgi network integral membrane protein 1
Q93092	Transaldolase
P10711	Transcription elongation factor A protein 1
Q9CQH7	Transcription factor BTF3 homolog 4
P62915	Transcription initiation factor IIB
Q62318	Transcription intermediary factor 1-beta
P42669	Transcriptional activator protein Pur-alpha
Q61164	Transcriptional repressor CTCF
Q00899	Transcriptional repressor protein YY1
Q62351	Transferrin receptor protein 1
P04202	Transforming growth factor beta-1
P82198	Transforming growth factor-beta-induced protein ig-h3
P37804	Transgelin
Q9WVA4	Transgelin-2
Q01853	Transitional endoplasmic reticulum ATPase
P40142	Transketolase
Q8BH24	Transmembrane 9 superfamily member 4
Q80X71	Transmembrane protein 106B
Q8BM55	Transmembrane protein 214
B9EJI9	Transmembrane protein 229A
Q9CR67	Transmembrane protein 33
Q4VAE3	Transmembrane protein 65
P07309	Transthyretin
Q8BMS1	Trifunctional enzyme subunit alpha, mitochondrial
Q99JY0	Trifunctional enzyme subunit beta, mitochondrial
Q64737	Trifunctional purine biosynthetic protein adenosine-3
Q8BKI2	Trinucleotide repeat-containing gene 6B protein
P17751	Triosephosphate isomerase
Q9ESN6	Tripartite motif-containing protein 2
Q64514	Tripeptidyl-peptidase 2
Q99LF4	tRNA-splicing ligase RtcB homolog
Q9JKK7	Tropomodulin-2
Q9JHJ0	Tropomodulin-3
F8WID5	Tropomyosin alpha-1 chain
Q9CYK1	Tryptophanyl-tRNA synthetase, mitochondrial
D3Z0V7	TSC22 domain family protein 1
P68369	Tubulin alpha-1A chain
P68368	Tubulin alpha-4A chain
Q9CWF2	Tubulin beta-2B chain
Q9ERD7	Tubulin beta-3 chain
Q9D6F9	Tubulin beta-4A chain
P68372	Tubulin beta-4B chain
P99024	Tubulin beta-5 chain
Q9CRB6	Tubulin polymerization-promoting protein family member 3
Q8K1H1	Tudor domain-containing protein 7
A2AUD5	Tumor protein D52-like 2
Q91YR1	Twinfilin-1
F8VPU4	Tyrosine-protein kinase receptor
A2A7S7	Tyrosyl-tRNA synthetase
Q62189	U1 small nuclear ribonucleoprotein A
Q62241	U1 small nuclear ribonucleoprotein C
Q9DAW6	U4/U6 small nuclear ribonucleoprotein Prp4
Q8R317	Ubiquilin-1
Q9QZM0	Ubiquilin-2
F6SFF5	Ubiquinone biosynthesis protein COQ9, mitochondrial (Fragment)
Q9R0P9	Ubiquitin carboxyl-terminal hydrolase isozyme L1
Q7TQI3	Ubiquitin thioesterase OTUB1
P62983	Ubiquitin-40S ribosomal protein S27a
D3Z4U3	Ubiquitin-conjugating enzyme E2 K
P61089	Ubiquitin-conjugating enzyme E2 N
Q9CZY3	Ubiquitin-conjugating enzyme E2 variant 1
Q02053	Ubiquitin-like modifier-activating enzyme 1
D3Z061	Ubiquitin-like modifier-activating enzyme 6
Q6P5E4	UDP-glucose:glycoprotein glucosyltransferase 1
Q3U5Q7	UMP-CMP kinase 2, mitochondrial
E9Q070	Uncharacterized protein
Q0VFX2	Uncharacterized protein C9orf117 homolog
E9Q580	Unconventional myosin-Ib
D3Z4J3	Unconventional myosin-Va
E9PVU0	Unconventional myosin-VI
Q78IK2	Up-regulated during skeletal muscle growth protein 5
Q5SYL3	UPF0378 protein KIAA0100
Q9CRC6	UPF0693 protein C10orf32 homolog
Q91WE4	UPF0729 protein C18orf32 homolog
Q91ZJ5	UTP--glucose-1-phosphate uridylyltransferase
P50516	V-type proton ATPase catalytic subunit A
P62814	V-type proton ATPase subunit B, brain isoform
Q9Z1G3	V-type proton ATPase subunit C 1
P51863	V-type proton ATPase subunit d 1
Q9CR51	V-type proton ATPase subunit G 1
Q8BVE3	V-type proton ATPase subunit H
Q8C0E2	Vacuolar protein sorting-associated protein 26B
Q9EQH3	Vacuolar protein sorting-associated protein 35
Q9CR26	Vacuolar protein sorting-associated protein VTA1 homolog
Q9Z1Q9	Valyl-tRNA synthetase
Q62059	Versican core protein
P50544	Very long-chain specific acyl-CoA dehydrogenase, mitochondrial
Q9CR60	Vesicle transport protein GOT1B
O70404	Vesicle-associated membrane protein 8
Q9WV55	Vesicle-associated membrane protein-associated protein A
Q8BH80	Vesicle-associated membrane protein, associated protein B and C (Vesicle-associated membrane protein-associated protein B)
P46460	Vesicle-fusing ATPase
O08547	Vesicle-trafficking protein SEC22b
Q8VDJ3	Vigilin
P20152	Vimentin
Q64727	Vinculin
Q9R1Z8	Vinexin
P62761	Visinin-like protein 1
P21614	Vitamin D-binding protein
P33587	Vitamin K-dependent protein C
P29788	Vitronectin
Q60930	Voltage-dependent anion-selective channel protein 2
Q60931	Voltage-dependent anion-selective channel protein 3
Q8CC88	von Willebrand factor A domain-containing protein 8
O88342	WD repeat-containing protein 1
P61965	WD repeat-containing protein 5
Q3UKJ7	WD40 repeat-containing protein SMU1
Q11136	Xaa-Pro dipeptidase
Q6NZF1	Zinc finger CCCH domain-containing protein 11A
Q8VD12	Zinc finger protein 385A (Hematopoietic zinc finger protein)
Q8BGC4	Zinc-binding alcohol dehydrogenase domain-containing protein 2
Q62523	Zyxin
