# Supplementary material for: Label-free quantitative mass spectrometry analysis of differential protein expression in the developing cochlear sensory epithelium
Source: Proteome Sci. 2018 Aug 7;16:15. doi: 10.1186/s12953-018-0144-6 (PMC6091194; doi:10.1186/s12953-018-0144-6)
Supplement: Supplementary file 2 — Table S2. Statistical analysis results of differentially expressed proteins using a one-way ANOVA and post-hoc test. (XLS 162 kb) [file 12953_2018_144_MOESM2_ESM.xls]

## Sheet: P3vs.P14 & P3vs.P30
Accession Number	Gene Name	Protein ID	p-value P3 vs P14	p-value P3 vs P30	SS	MS	F	P	df	Effect	Degrees of Freedom
Q8BFP9	Pdk1	[Pyruvate dehydrogenase [lipoamide]] kinase isozyme 1, mitochondrial	0.0461673	0.0461673	3.45402	1.72701	4.98126	0.0219291	15	Age Group	2
P51432	Plcb3	1-phosphatidylinositol-4,5-bisphosphate phosphodiesterase beta-3	0.0158686	0.0158686	7.09228	3.54614	7.07887	0.00683959	15	Age Group	2
O08810	Eftud2	116 kDa U5 small nuclear ribonucleoprotein component	3.64853e-06	3.36976e-06	714.802	357.401	40.594	8.85686e-07	15	Age Group	2
Q9CQV8	Ywhab	14-3-3 protein beta/alpha	0.00037316	0.0459048	2934.43	1467.22	13.1537	0.000501741	15	Age Group	2
P62259	Ywhae	14-3-3 protein epsilon	0.0041866	0.000710009	4529.06	2264.53	13.0151	0.000527726	15	Age Group	2
P58871	Tnks1bp1	182 kDa tankyrase-1-binding protein	0.00644713	0.00644713	46.4424	23.2212	9.11549	0.00256514	15	Age Group	2
P16330	Cnp	2',3'-cyclic-nucleotide 3'-phosphodiesterase	0.00407236	8.60472e-05	54224.2	27112.1	18.0835	0.000100753	15	Age Group	2
P62192	Psmc1	26S protease regulatory subunit 4	0.0314303	0.00646104	145.229	72.6144	7.60377	0.00524588	15	Age Group	2
O88685	Psmc3	26S protease regulatory subunit 6A	0.0139041	0.0104179	725.152	362.576	7.68659	0.00503509	15	Age Group	2
Q8BVQ9	Psmc2	26S protease regulatory subunit 7	0.00176875	0.0073393	299.743	149.871	10.8288	0.00122871	15	Age Group	2
Q3TXS7	Psmd1	26S proteasome non-ATPase regulatory subunit 1	0.00266511	0.00094387	403.353	201.676	12.9841	0.000533743	15	Age Group	2
Q8BG32	Psmd11	26S proteasome non-ATPase regulatory subunit 11	5.52735e-06	2.95181e-06	302.683	151.341	39.756	1.0105e-06	15	Age Group	2
Q8VDM4	Psmd2	26S proteasome non-ATPase regulatory subunit 2	0.0350175	0.00845646	243.492	121.746	7.14485	0.00661184	15	Age Group	2
P14685	Psmd3	26S proteasome non-ATPase regulatory subunit 3	0.0167023	0.0167023	60.5393	30.2696	6.97072	0.00723243	15	Age Group	2
Q9CQF0	Mrpl11	39S ribosomal protein L11, mitochondrial	0.0176903	0.0176903	10.5872	5.2936	6.85026	0.00770035	15	Age Group	2
Q9DBR1	Xrn2	5'-3' exoribonuclease 2	0.00287116	0.00287116	33.0085	16.5042	11.1761	0.00106736	15	Age Group	2
Q6ZWV3	Rpl10	60S ribosomal protein L10	0.00927529	0.000356928	454.502	227.251	13.8493	0.00039136	15	Age Group	2
P33434	Mmp2	72 kDa type IV collagenase	0.0319651	0.0319651	30.8362	15.4181	5.66663	0.0146858	15	Age Group	2
Q99JY9	Actr3	Actin-related protein 3	0.00497219	0.00568598	365.1	182.55	9.58783	0.00207878	15	Age Group	2
Q6P4T2	Snrnp200	Activating signal cointegrator 1 complex subunit 3-like 1	0.000199082	0.00013744	433.727	216.864	20.5905	4.99757e-05	15	Age Group	2
A2BDX0	Adnp	Activity-dependent neuroprotective protein	0.0357048	0.0357048	18.0611	9.03054	5.45642	0.01657	15	Age Group	2
Q8JZN5	Acad9	Acyl-CoA dehydrogenase family member 9, mitochondrial	0.0460307	0.0391306	23.3896	11.6948	5.13795	0.0199704	15	Age Group	2
P51881	Slc25a5	ADP/ATP translocase 2	0.00229591	0.000364769	4630.98	2315.49	14.9795	0.000265804	15	Age Group	2
P29699	Ahsg	Alpha-2-HS-glycoprotein	0.00150561	0.0124906	196339	98169.3	10.6544	0.00132008	15	Age Group	2
Q6GQT1	A2mp	Alpha-2-macroglobulin-P	0.00277035	0.00268354	527.741	263.87	11.3158	0.00100934	15	Age Group	2
Q7TPR4	Actn1	Alpha-actinin-1	0.000723666	0.00922354	4572.39	2286.2	12.2973	0.000689321	15	Age Group	2
P57780	Actn4	Alpha-actinin-4	1.83837e-05	0.000140514	10617.6	5308.79	26.4019	1.21977e-05	15	Age Group	2
P02772	Afp	Alpha-fetoprotein	0.00273861	0.00234233	2730.69	1365.34	11.5198	0.000930912	15	Age Group	2
G5E8K5	Ank3	Ankyrin 3, epithelial, isoform CRA_c	0.0136209	0.0136209	12.2904	6.1452	7.40624	0.00579028	15	Age Group	2
Q810B6	Ankfy1	Ankyrin repeat and FYVE domain-containing protein 1	0.0126759	0.0406019	26.5224	13.2612	6.49828	0.00927681	15	Age Group	2
F8WIT2	Anxa6	Annexin	6.99834e-05	5.88735e-05	11199.3	5599.66	24.5788	1.84641e-05	15	Age Group	2
P10107	Anxa1	Annexin A1	0.00011626	9.71596e-05	1525.59	762.793	22.382	3.14334e-05	15	Age Group	2
O35639	Anxa3	Annexin A3	0.00726715	0.00726715	41.8411	20.9205	8.82968	0.00292164	15	Age Group	2
P97429	Anxa4	Annexin A4	0.000223342	0.000510778	208.165	104.083	17.972	0.000104109	15	Age Group	2
P48036	Anxa5	Annexin A5	0.0244457	0.0197295	1060.68	530.34	6.41113	0.00972169	15	Age Group	2
A2AQA7	Aqr	Aquarius	0.0081554	0.0081554	15.6288	7.81442	8.55889	0.00331202	15	Age Group	2
P61222	Abce1	ATP-binding cassette sub-family E member 1	0.000334525	0.000334525	25.7262	12.8631	17.9028	0.000106254	15	Age Group	2
Q810A7	Ddx42	ATP-dependent RNA helicase DDX42	0.0493736	0.0493736	28.4434	14.2217	4.8601	0.0235936	15	Age Group	2
O54984	Asna1	ATPase Asna1	0.00443887	0.00443887	14.6173	7.30865	10.0376	0.00171071	15	Age Group	2
E9PYU6	Birc6	Baculoviral IAP repeat-containing protein 6 (EC 6.3.2.-) (BIR repeat-containing ubiquitin-conjugating enzyme) (BRUCE) (Ubiquitin-conjugating BIR domain enzyme apollon) (APOLLON)	0.00736808	0.00736808	9.95676	4.97838	8.79706	0.00296578	15	Age Group	2
Q91YN9	Bag2	BAG family molecular chaperone regulator 2	0.0155179	0.0155179	5.42974	2.71487	7.12633	0.00667488	15	Age Group	2
Q9CWJ9	Atic	Bifunctional purine biosynthesis protein PURH	0.00277829	0.00277829	245.062	122.531	11.2648	0.00103009	15	Age Group	2
Q61711	Ibsp	Bone sialoprotein 2	0.000367578	0.0132022	15395.3	7697.65	13.5812	0.000430266	15	Age Group	2
A2A654	Bptf	Bromodomain PHD finger transcription factor	0.0160465	0.0160465	34.1691	17.0845	7.05526	0.00692324	15	Age Group	2
Q8BH59	Slc25a12	Calcium-binding mitochondrial carrier protein Aralar1	0.0123362	0.000741441	2576.71	1288.36	12.0461	0.000758594	15	Age Group	2
P35564	Canx	Calnexin	0.0390879	0.00475177	2211.2	1105.6	7.93053	0.00446789	15	Age Group	2
O35350	Capn1	Calpain-1 catalytic subunit	0.000159417	0.000189421	138.211	69.1056	20.3781	5.29035e-05	15	Age Group	2
P14211	Calr	Calreticulin	2.74261e-06	5.97196e-06	5738.44	2869.22	39.795	1.00426e-06	15	Age Group	2
B2RQC6	Cad	Carbamoyl-phosphate synthetase 2, aspartate transcarbamylase, and dihydroorotase	0.048937	0.048937	88.1164	44.0582	4.87606	0.0233664	15	Age Group	2
O89001	Cpd	Carboxypeptidase D	0.00851022	0.00851022	27.4283	13.7141	8.45999	0.00346908	15	Age Group	2
P51942	Matn1	Cartilage matrix protein	0.00920967	0.00745424	21050.6	10525.3	8.52741	0.00336113	15	Age Group	2
B9EJ23	Cask	Cask protein	0.000367654	0.000367654	55.1465	27.5732	17.5643	0.000117501	15	Age Group	2
Q07113	Igf2r	Cation-independent mannose-6-phosphate receptor	0.00118998	0.000282344	341.015	170.508	16.2908	0.000173737	15	Age Group	2
Q6A068	Cdc5l	Cell division cycle 5-related protein	0.00121989	0.00121989	166.89	83.4451	13.6213	0.00042419	15	Age Group	2
Q9QYB1	Clic4	Chloride intracellular channel protein 4	0.000326658	0.0022429	87.6488	43.8244	15.2395	0.000243842	15	Age Group	2
Q99LI7	Cstf3	Cleavage stimulation factor subunit 3	0.00724622	0.00724622	36.2882	18.1441	8.83651	0.00291249	15	Age Group	2
Q9JIF7	Copb1	Coatomer subunit beta	0.000643402	0.00703041	577.702	288.851	12.7475	0.00058234	15	Age Group	2
O55029	Copb2	Coatomer subunit beta'	0.000538916	0.000290131	468.482	234.241	17.3636	0.000124805	15	Age Group	2
E9Q5P4	gammaCop	Coatomer subunit gamma	0.00248725	0.00386919	203.217	101.609	10.9936	0.00114895	15	Age Group	2
P33435	Mmp13	Collagenase 3	0.0475798	0.0475798	23.3283	11.6641	4.92673	0.0226613	15	Age Group	2
E9PY90	Ctage5	cTAGE family member 5	0.00141305	0.00141305	37.0181	18.509	13.1808	0.000496834	15	Age Group	2
Q3TPM3	Cul1	Cullin-1 (Fragment)	0.00227538	0.00227538	18.5936	9.29682	11.8124	0.000830219	15	Age Group	2
Q9D4H8	Cul2	Cullin-2	0.01276	0.01276	15.0384	7.51918	7.54836	0.00539251	15	Age Group	2
Q6ZQ38	Cand1	Cullin-associated NEDD8-dissociated protein 1	3.05162e-07	2.27676e-06	1004.32	502.16	52.3142	1.72556e-07	15	Age Group	2
Q9D1A2	Cndp2	Cytosolic non-specific dipeptidase	0.0186368	0.0386176	59.0875	29.5437	6.06839	0.0117219	15	Age Group	2
P28654	Dcn	Decorin	0.0205538	0.0473717	1439.1	719.552	5.794	0.0136629	15	Age Group	2
A2A9M5	Dock7	Dedicator of cytokinesis 7	3.64186e-06	3.64186e-06	82.8361	41.418	40.3409	9.21438e-07	15	Age Group	2
Q8BUR4	Dock1	Dedicator of cytokinesis protein 1	0.0372149	0.0372149	12.024	6.01201	5.37859	0.017336	15	Age Group	2
P13864	Dnmt1	DNA (cytosine-5)-methyltransferase 1	0.00229926	0.00229926	56.7998	28.3999	11.7834	0.00083963	15	Age Group	2
O88508	Dnmt3a	DNA (cytosine-5)-methyltransferase 3A	0.0180762	0.000547946	307.679	153.839	12.4924	0.000640428	15	Age Group	2
B1AT03	Lig3	DNA ligase	0.000290731	0.000290731	8.99318	4.49659	18.4138	9.15105e-05	15	Age Group	2
P49718	Mcm5	DNA replication licensing factor MCM5	0.015488	0.015488	26.6872	13.3436	7.13044	0.00666084	15	Age Group	2
P97311	Mcm6	DNA replication licensing factor MCM6	0.00990231	0.00990231	11.1901	5.59507	8.11291	0.00409102	15	Age Group	2
Q04750	Top1	DNA topoisomerase 1	0.000311206	0.000311206	50.5341	25.267	18.1648	9.83853e-05	15	Age Group	2
Q64511	Top2b	DNA topoisomerase 2-beta	0.000413453	0.000413453	256.166	128.083	17.1494	0.000133171	15	Age Group	2
E9Q3M3	Dctn1	Dynactin subunit 1	0.0392343	0.000610606	81.1544	40.5772	11.9591	0.000784412	15	Age Group	2
P62878	Rbx1	E3 ubiquitin-protein ligase RBX1	0.0128945	0.00985639	5.30874	2.65437	0.16352	0.850643	15	Age Group	2
P62631	Eef1a2	Elongation factor 1-alpha 2	0.014085	0.0179006	1779.94	889.972	7.08427	0.00682062	15	Age Group	2
Q7TT37	Ikbkap	Elongator complex protein 1	0.017985	0.017985	11.1104	5.55522	6.81581	0.00784043	15	Age Group	2
O08579	Emd	Emerin	0.000556352	0.000556352	32.6814	16.3407	16.1293	0.000182842	15	Age Group	2
Q8K482	Emilin2	EMILIN-2	6.88063e-08	4.71279e-08	26304	13152	77.196	1.27054e-08	15	Age Group	2
Q62419	Sh3gl1	Endophilin-A2	0.0242134	0.0242134	149.337	74.6687	6.20964	0.0108459	15	Age Group	2
P57759	Erp29	Endoplasmic reticulum resident protein 29	0.0117395	0.00855934	235.972	117.986	8.0971	0.00412221	15	Age Group	2
P60843	Eif4a1	Eukaryotic initiation factor 4A-I	0.0105409	0.000733845	1588.85	794.424	12.173	0.000722646	15	Age Group	2
P23116	Eif3a	Eukaryotic translation initiation factor 3 subunit A	0.00513228	0.00304932	193.035	96.5176	10.3658	0.00148866	15	Age Group	2
Q9Z1D1	Eif3g	Eukaryotic translation initiation factor 3 subunit G	0.0347782	0.045089	422.096	211.048	5.27065	0.0184656	15	Age Group	2
Q8BGD9	Eif4b	Eukaryotic translation initiation factor 4B	0.0169702	0.0169702	199.366	99.683	6.93727	0.00735905	15	Age Group	2
Q8K366	Exosc10	Exosc10 protein	0.0131601	0.0131601	7.10359	3.5518	7.481	0.00557705	15	Age Group	2
Q6P5F9	Xpo1	Exportin-1	0.0248594	0.00738156	107.176	53.5881	7.59205	0.00527652	15	Age Group	2
Q9ERK4	Cse1l	Exportin-2	0.000770971	0.00250443	335.998	167.999	13.4171	0.000456243	15	Age Group	2
Q920B9	Supt16h	FACT complex subunit SPT16	1.0983e-05	1.0983e-05	61.5398	30.7699	33.5494	2.90506e-06	15	Age Group	2
Q61553	Fscn1	Fascin	0.0376507	0.0199272	74.7771	37.3886	6.01291	0.0120877	15	Age Group	2
Q920L1	Fads1	Fatty acid desaturase 1	0.0459394	0.0459394	6.37798	3.18899	4.99024	0.0218112	15	Age Group	2
F8VPU2	Farp1	FERM, RhoGEF and pleckstrin domain-containing protein 1	1.22967e-05	1.22967e-05	98.0754	49.0377	32.9093	3.26853e-06	15	Age Group	2
F6TLV3	Fndc3a	Fibronectin type-III domain-containing protein 3A (Fragment)	0.0472933	0.0472933	7.24023	3.62011	4.93764	0.0225126	15	Age Group	2
D3Z576	Flnc	Filamin-C	5.419e-05	0.000287814	734.562	367.281	22.171	3.31484e-05	15	Age Group	2
Q8BMQ2	Gtf3c4	General transcription factor 3C polypeptide 4	0.0199155	0.0199155	97.2301	48.6151	6.60503	0.00876302	15	Age Group	2
P15105	Glul	Glutamine synthetase	0.0315708	0.00138616	2010.37	1005.18	10.249	0.00156368	15	Age Group	2
P16406	Enpep	Glutamyl aminopeptidase	0.0396618	0.0160459	214.227	107.113	6.22341	0.0107645	15	Age Group	2
Q64521	Gpd2	Glycerol-3-phosphate dehydrogenase, mitochondrial	0.0451152	0.0306492	524.911	262.456	5.39747	0.0171465	15	Age Group	2
F8WHM5	Glg1	Golgi apparatus protein 1 (Fragment)	0.00101797	0.000425095	1166.62	583.31	15.6804	0.000211131	15	Age Group	2
Q8BMP6	Acbd3	Golgi resident protein GCP60	0.00619712	0.00619712	24.3105	12.1552	9.21095	0.00245726	15	Age Group	2
E9QP99	Golga3	Golgin subfamily A member 3	0.0459963	0.0459963	8.33727	4.16864	4.98799	0.0218406	15	Age Group	2
Q9ESX5	Dkc1	H/ACA ribonucleoprotein complex subunit 4	2.23282e-05	6.70729e-05	92.1526	46.0763	27.1612	1.03307e-05	15	Age Group	2
Q61699	Hsph1	Heat shock protein 105 kDa	0.00108639	0.00255264	93.4287	46.7143	12.7956	0.000572071	15	Age Group	2
Q9Z0Z4	Heph	Hephaestin	0.00466036	0.00466036	31.3724	15.6862	9.9146	0.00180346	15	Age Group	2
Q8C2Q7	Hnrnph1	Heterogeneous nuclear ribonucleoprotein H1	3.31552e-05	2.01639e-05	5739.9	2869.95	1.45053	0.265517	15	Age Group	2
Q7TMK9	Syncrip	Heterogeneous nuclear ribonucleoprotein Q	0.00234252	0.00314524	1796.19	898.096	11.339	0.00100007	15	Age Group	2
Q8VHM5	Hnrnpr	Heterogeneous nuclear ribonucleoprotein R	0.00365401	0.00121608	569.484	284.742	12.1836	0.000719753	15	Age Group	2
F8VPM4	Hnrnpul2	Heterogeneous nuclear ribonucleoprotein U-like protein 2 (MLF1-associated nuclear protein)	0.000122484	2.57376e-05	830.368	415.184	25.6241	1.4517e-05	15	Age Group	2
Q61035	Hars	Histidyl-tRNA synthetase, cytoplasmic	0.0213384	0.0213384	13.6424	6.82122	6.46412	0.00944836	15	Age Group	2
Q8VD75	Hip1	Huntingtin-interacting protein 1	0.000102796	0.00247405	227.001	113.5	17.9498	0.000104792	15	Age Group	2
P70168	Kpnb1	Importin subunit beta-1	0.0029739	0.00154371	587.865	293.933	12.0361	0.000761519	15	Age Group	2
Q8BKG3	Ptk7	Inactive tyrosine-protein kinase 7	0.00645525	0.00412702	693.327	346.663	9.68382	0.00199325	15	Age Group	2
Q9CPN8	Igf2bp3	Insulin-like growth factor 2 mRNA-binding protein 3	0.000357171	0.000357171	81.9375	40.9687	17.6675	0.000113934	15	Age Group	2
P11688	Itga5	Integrin alpha-5	0.0234044	0.0234044	15.0748	7.53742	6.2776	0.010451	15	Age Group	2
E9Q0N0	Itsn1	Intersectin-1	0.0449621	0.0371505	158.499	79.2496	5.20857	0.0191529	15	Age Group	2
G3UW45	Iqgap1	IQ motif containing GTPase activating protein 1, isoform CRA_c	0.000580109	0.0411931	1388.88	694.44	12.0694	0.000751843	15	Age Group	2
Q64012	Raly	Isoform 1 of RNA-binding protein Raly	0.00515185	0.00515185	73.1932	36.5966	9.66387	0.0020107	15	Age Group	2
Q6P1H6	Ankle2	Isoform 2 of Ankyrin repeat and LEM domain-containing protein 2	0.0497197	0.0497197	22.736	11.368	4.84757	0.0237738	15	Age Group	2
Q62448	Eif4g2	Isoform 2 of Eukaryotic translation initiation factor 4 gamma 2	0.00181968	0.00181968	38.548	19.274	12.4432	0.000652373	15	Age Group	2
P11881	Itpr1	Isoform 2 of Inositol 1,4,5-trisphosphate receptor type 1	3.02207e-05	3.02207e-05	58.5332	29.2666	28.1452	8.37428e-06	15	Age Group	2
Q8BG51	Rhot1	Isoform 2 of Mitochondrial Rho GTPase 1	2.77817e-07	2.77817e-07	30.8436	15.4218	60.665	6.47515e-08	15	Age Group	2
O35516	Notch2	Isoform 2 of Neurogenic locus notch homolog protein 2	0.017091	0.017091	25.1797	12.5898	6.92238	0.00741623	15	Age Group	2
Q7M6Y3	Picalm	Isoform 2 of Phosphatidylinositol-binding clathrin assembly protein	0.0119055	0.00619207	84.0826	42.0413	8.49068	0.00341946	15	Age Group	2
Q60715	P4ha1	Isoform 2 of Prolyl 4-hydroxylase subunit alpha-1	0.0167202	0.00146257	124.77	62.3852	10.5006	0.00140705	15	Age Group	2
A2BE28	Las1l	Isoform 2 of Protein LAS1 homolog	0.000193913	0.000193913	28.3482	14.1741	19.9443	5.95069e-05	15	Age Group	2
Q9EQU5	Set	Isoform 2 of Protein SET	0.0354259	0.0354259	39.0825	19.5413	5.4712	0.0164289	15	Age Group	2
Q9CSU0	Rprd1b	Isoform 2 of Regulation of nuclear pre-mRNA domain-containing protein 1B	0.0231124	0.0231124	65.2621	32.6311	6.30279	0.0103088	15	Age Group	2
Q8VH51	Rbm39	Isoform 2 of RNA-binding protein 39	0.0350738	0.00700402	48.4418	24.2209	7.41041	0.00577812	15	Age Group	2
Q8BTI8	Srrm2	Isoform 2 of Serine/arginine repetitive matrix protein 2	5.89391e-05	5.89391e-05	157.363	78.6814	24.9601	1.68982e-05	15	Age Group	2
Q8BP27	Sfr1	Isoform 2 of Swi5-dependent recombination DNA repair protein 1 homolog	0.00974002	0.00974002	9.79773	4.89887	8.15041	0.00401807	15	Age Group	2
P21107	Tpm3	Isoform 2 of Tropomyosin alpha-3 chain	0.000697124	0.000803939	1551.35	775.675	15.1524	0.000250963	15	Age Group	2
A2ASQ1	Agrn	Isoform 3 of Agrin	0.00305515	0.0127742	2242.55	1121.27	9.44083	0.00221794	15	Age Group	2
A2AN08	Ubr4	Isoform 3 of E3 ubiquitin-protein ligase UBR4	0.00556172	0.00556172	57.7342	28.8671	9.47477	0.00218489	15	Age Group	2
Q9Z1X4	Ilf3	Isoform 3 of Interleukin enhancer-binding factor 3	0.000372521	0.000340684	2046.39	1023.2	17.678	0.000113579	15	Age Group	2
Q8C8U0	Ppfibp1	Isoform 3 of Liprin-beta-1	0.0117735	0.0117735	32.4858	16.2429	7.72533	0.00493979	15	Age Group	2
Q9QX47	Son	Isoform 3 of Protein SON	0.000201447	0.00114885	30.1355	15.0678	17.0695	0.000136452	15	Age Group	2
Q8CJ40	Crocc	Isoform 3 of Rootletin	0.0460144	0.0460144	11.3774	5.68868	4.98728	0.02185	15	Age Group	2
Q3UHK6	Tenm4	Isoform 3 of Teneurin-4	0.00892245	0.00892245	14.7735	7.38676	8.35083	0.00365233	15	Age Group	2
Q9QXK3	Copg2	Isoform 4 of Coatomer subunit gamma-2	0.00132344	0.00132344	18.9429	9.47146	13.376	0.000463024	15	Age Group	2
Q9Z204	Hnrnpc	Isoform C1 of Heterogeneous nuclear ribonucleoproteins C1/C2	3.43059e-07	5.76865e-07	1572.85	786.424	56.4919	1.03998e-07	15	Age Group	2
Q9QXS6	Dbn1	Isoform E2 of Drebrin	0.00195034	0.00195034	699.92	349.96	12.2454	0.000703013	15	Age Group	2
P84104	Srsf3	Isoform Short of Serine/arginine-rich splicing factor 3	0.00312392	0.00312392	63.8326	31.9163	10.9503	0.00116934	15	Age Group	2
Q9JHI5	Ivd	Isovaleryl-CoA dehydrogenase, mitochondrial	0.042399	0.00927551	826.906	413.453	6.88402	0.00756584	15	Age Group	2
P11679	Krt8	Keratin, type II cytoskeletal 8	0.00815179	0.00815179	212.478	106.239	8.55992	0.00331042	15	Age Group	2
Q3U9G9	Lbr	Lamin-B receptor	0.00020964	0.00020964	89.7144	44.8572	19.6431	6.46423e-05	15	Age Group	2
P14733	Lmnb1	Lamin-B1	0.0479279	0.00984616	3083.46	1541.73	6.72061	0.00824274	15	Age Group	2
P21619	Lmnb2	Lamin-B2	0.0157517	0.0157517	74.5782	37.2891	7.09456	0.00678463	15	Age Group	2
Q61029	Tmpo	Lamina-associated polypeptide 2, isoforms beta/delta/epsilon/gamma	0.00460267	0.000718119	564.587	282.293	12.9008	0.000550298	15	Age Group	2
F8VQ43	Lama2	Laminin subunit alpha-2 (Laminin M chain) (Laminin-12 subunit alpha) (Laminin-2 subunit alpha) (Laminin-4 subunit alpha) (Merosin heavy chain)	0.000138941	0.000371936	70012.1	35006.1	19.4863	6.75125e-05	15	Age Group	2
E9QN70	Lamb1	Laminin subunit beta-1	1.70337e-06	3.33087e-05	19010.9	9505.47	37.7672	1.39502e-06	15	Age Group	2
F8VQJ3	Lamc1	Laminin subunit gamma-1	0.00757477	0.000266016	33918.5	16959.3	14.6815	0.000293786	15	Age Group	2
F8VQ06	Ltbp3	Latent-transforming growth factor beta-binding protein 3	0.0466148	0.0466148	10.4879	5.24394	4.96378	0.0221608	15	Age Group	2
A2A7Q5	Lepre1	Leprecan 1	0.00494618	0.00494618	57.8512	28.9256	9.76533	0.00192375	15	Age Group	2
A2ARV4	Lrp2	Low-density lipoprotein receptor-related protein 2	3.44271e-08	3.44271e-08	934.851	467.426	83.1399	7.63947e-09	15	Age Group	2
P32067	Ssb	Lupus La protein homolog	0.000411736	0.000182097	337.894	168.947	18.7381	8.33615e-05	15	Age Group	2
Q61830	Mrc1	Macrophage mannose receptor 1	0.000485011	0.00076124	444.547	222.274	15.8634	0.000199039	15	Age Group	2
P41245	Mmp9	Matrix metalloproteinase-9	0.0290725	0.0290725	23.327	11.6635	5.8496	0.0132418	15	Age Group	2
Q6ZQ61	Matr3	MCG121979, isoform CRA_c (Fragment)	0.00363534	0.0020695	1414.13	707.066	11.3401	0.000999612	15	Age Group	2
G5E829	Atp2b1	MCG13663, isoform CRA_a	0.0011556	0.000204099	263.669	131.834	17.033	0.000137985	15	Age Group	2
B2RXS4	Plxnb2	MCG140951	5.29809e-05	0.000203998	223.779	111.89	22.7792	2.84693e-05	15	Age Group	2
Q6ZQG1	Nup205	MCG21756, isoform CRA_a (Fragment)	0.00368996	0.00368996	88.2247	44.1123	10.5121	0.0014003	15	Age Group	2
Q8BI84	Mia3	Melanoma inhibitory activity protein 3	0.0121351	0.00117652	301.508	150.754	11.1349	0.00108519	15	Age Group	2
Q9R0R1	Mfi2	Melanotransferrin	0.01604	0.01604	14.3606	7.18028	7.05611	0.00692021	15	Age Group	2
Q8K4B0	Mta1	Metastasis-associated protein MTA1	2.81227e-09	2.81227e-09	74.2056	37.1028	119.818	5.97413e-10	15	Age Group	2
O08663	Metap2	Methionine aminopeptidase 2	0.0019258	0.0019258	69.5222	34.7611	12.2814	0.000693481	15	Age Group	2
B1ARU4	Macf1	Microtubule-actin crosslinking factor 1	6.01625e-05	0.000314026	854.384	427.192	21.7646	3.67615e-05	15	Age Group	2
Q61166	Mapre1	Microtubule-associated protein RP/EB family member 1	0.00212367	0.00212367	102.887	51.4436	12.0051	0.000770639	15	Age Group	2
Q7TPV4	Mybbp1a	Myb-binding protein 1A	0.00607131	0.00986579	639.511	319.755	8.70967	0.00308783	15	Age Group	2
P27573	Mpz	Myelin protein P0	0.00951348	0.00129529	97021.8	48510.9	11.1437	0.00108135	15	Age Group	2
E9Q390	Myof	Myoferlin	9.80308e-05	9.80308e-05	80.6123	40.3061	22.7186	2.89002e-05	15	Age Group	2
Q8VDD5	Myh9	Myosin-9	0.00454465	0.00121924	19538.1	9769.05	11.942	0.000789582	15	Age Group	2
Q3UH59	Myh10	Myosin, heavy polypeptide 10, non-muscle	1.52958e-08	3.87343e-09	6125.54	3062.77	104.58	1.5542e-09	15	Age Group	2
B7ZNL2	Nap1l4	Nap1l4 protein	0.0313191	0.00626275	64.1828	32.0914	7.65177	0.00512253	15	Age Group	2
E9QP46	Syne2	Nesprin-2	2.11144e-06	2.11144e-06	468.481	234.241	44.0831	5.23782e-07	15	Age Group	2
P19246	Nefh	Neurofilament heavy polypeptide	0.000469702	0.000176483	3798.46	1899.23	18.5973	8.67955e-05	15	Age Group	2
P08551	Nefl	Neurofilament light polypeptide	0.00239442	2.18593e-05	29542	14771	22.8187	2.81925e-05	15	Age Group	2
Q99K48	Nono	Non-POU domain-containing octamer-binding protein	0.0167561	0.00781694	188.763	94.3817	7.85699	0.00463087	15	Age Group	2
Q3UYV9	Ncbp1	Nuclear cap-binding protein subunit 1	0.0113685	0.0113685	111.326	55.6632	7.80295	0.00475495	15	Age Group	2
Q8BJ71	Nup93	Nuclear pore complex protein Nup93	0.00130772	0.00297333	221.037	110.519	12.3025	0.00068795	15	Age Group	2
Q9QY81	Nup210	Nuclear pore membrane glycoprotein 210	0.0475098	0.0475098	42.6932	21.3466	4.92939	0.0226249	15	Age Group	2
Q9D6Z1	Nop56	Nucleolar protein 56	0.00167465	0.000606136	173.49	86.745	14.3503	0.000328877	15	Age Group	2
Q9JIK5	Ddx21	Nucleolar RNA helicase 2	0.00772511	0.00480421	321.856	160.928	9.27987	0.00238257	15	Age Group	2
A2AWT7	Ubtf	Nucleolar transcription factor 1 (Upstream binding transcription factor, RNA polymerase I, isoform CRA_b)	0.0307739	0.0307739	19.6841	9.84206	5.73959	0.0140896	15	Age Group	2
Q8VCB1	Ndc1	Nucleoporin NDC1	0.0458227	0.0458227	11.5859	5.79293	4.99486	0.0217508	15	Age Group	2
E9QQ57	Prx	Periaxin	0.00141872	1.27413e-05	129447	64723.4	25.1242	1.62707e-05	15	Age Group	2
Q3UQ28	Pxdn	Peroxidasin homolog	0.0103528	0.0103528	91.8026	45.9013	8.01239	0.00429407	15	Age Group	2
Q9R0A0	Pex14	Peroxisomal membrane protein PEX14	0.0185253	0.0185253	7.01895	3.50947	6.7543	0.00809775	15	Age Group	2
Q8BZF8	Pgm5	Phosphoglucomutase-like protein 5	0.0288892	0.0392786	182.399	91.1997	5.57756	0.0154529	15	Age Group	2
D1FNM8	Atp2b4	Plasma membrane Ca++ transporting ATPase 4 variant x/e	0.0248868	0.0248868	48.8466	24.4233	6.15503	0.0111755	15	Age Group	2
B1AX58	Pls3	Plastin 3 (T-isoform)	1.55365e-05	1.55365e-05	80.2667	40.1333	31.6145	4.17279e-06	15	Age Group	2
Q61233	Lcp1	Plastin-2	0.0132558	0.0132558	23.2356	11.6178	7.46522	0.0056213	15	Age Group	2
D3YUW8	Pogz	Pogo transposable element with ZNF domain	0.000738384	0.000738384	100.374	50.1868	15.1941	0.000247521	15	Age Group	2
Q921K2	Parp1	Poly (ADP-ribose) polymerase family, member 1	0.0497393	0.0191205	224.433	112.216	5.84188	0.0132994	15	Age Group	2
O08912	Galnt1	Polypeptide N-acetylgalactosaminyltransferase 1	0.00214281	0.00214281	25.5645	12.7822	11.9799	0.000778135	15	Age Group	2
Q9D824	Fip1l1	Pre-mRNA 3'-end-processing factor FIP1	0.0497197	0.0497197	22.736	11.368	4.84757	0.0237738	15	Age Group	2
Q99PV0	Prpf8	Pre-mRNA-processing-splicing factor 8	0.00212343	0.000584431	621.044	310.522	14.1255	0.000355396	15	Age Group	2
Q80WV6	Prmt1	Prmt1 protein	0.000357086	0.000230684	444.222	222.111	18.4907	8.95011e-05	15	Age Group	2
Q9R0E1	Plod3	Procollagen-lysine,2-oxoglutarate 5-dioxygenase 3	0.0494806	0.0494806	35.7895	17.8948	4.85622	0.0236493	15	Age Group	2
Q9QUR6	Prep	Prolyl endopeptidase	0.0118344	0.0118344	23.4598	11.7299	7.71393	0.00496763	15	Age Group	2
O09061	Psmb1	Proteasome subunit beta type-1	0.00903107	0.00903107	135.888	67.944	8.32302	0.00370075	15	Age Group	2
Q6PDI5	Ecm29	Proteasome-associated protein ECM29 homolog	0.0201848	0.0265353	53.567	26.7835	6.30882	0.0102751	15	Age Group	2
P27773	Pdia3	Protein disulfide-isomerase A3	0.00865219	0.029143	13715.3	6857.66	7.25064	0.00626439	15	Age Group	2
Q922R8	Pdia6	Protein disulfide-isomerase A6	8.40612e-05	5.62061e-05	3605.24	1802.62	24.2951	1.97358e-05	15	Age Group	2
Q8CJF7	Ahctf1	Protein ELYS	0.00535703	0.00535703	41.0488	20.5244	9.56715	0.00209775	15	Age Group	2
E9QKR1	Enah	Protein enabled homolog	0.0480992	0.0480992	6.76173	3.38087	4.90714	0.0229309	15	Age Group	2
Q9D0F3	Lman1	Protein ERGIC-53	0.00360668	0.0010572	339.799	169.9	12.4392	0.000653346	15	Age Group	2
E9PVA8	Gcn1l1	Protein Gcn1l1	0.000268603	9.81805e-05	247.14	123.57	20.8064	4.71877e-05	15	Age Group	2
D3YXG0	Hmcn1	Protein Hmcn1	0.000146651	3.56762e-05	131.99	65.9949	24.3929	1.92865e-05	15	Age Group	2
Q8BUK6	Hook3	Protein Hook homolog 3	0.0141415	0.0141415	12.0768	6.03839	7.32518	0.00603197	15	Age Group	2
Q7TQ95	Lnp	Protein lunapark	4.47392e-05	4.47392e-05	67.9987	33.9994	26.24	1.26436e-05	15	Age Group	2
Q9QYF9	Ndrg3	Protein NDRG3	0.0463485	0.0463485	9.45255	4.72628	4.97416	0.0220229	15	Age Group	2
Q91V89	Ppp2r5d	Protein phosphatase 2, regulatory subunit B (B56), delta isoform	0.0149023	0.0149023	77.7683	38.8841	7.21267	0.00638666	15	Age Group	2
D3YYF2	Pbrm1	Protein polybromo-1 (Fragment)	0.00998539	0.00998539	12.8221	6.41106	8.09398	0.00412841	15	Age Group	2
F7AC41	Pus7	Protein Pus7 (Fragment)	0.0491814	0.0491814	5.57039	2.78519	4.8671	0.0234936	15	Age Group	2
Q8BK67	Rcc2	Protein RCC2	0.00766881	0.00179393	39.3906	19.6953	10.7635	0.00126204	15	Age Group	2
P19221	F2	Prothrombin	0.0102363	0.0232292	523.142	261.571	7.21862	0.00636732	15	Age Group	2
Q9D828	Tfg	Putative uncharacterized protein	0.0136851	0.0136851	39.2181	19.609	7.39606	0.00582003	15	Age Group	2
Q3U111	Rdx	Putative uncharacterized protein (Fragment)	0.0252938	0.0135247	338.592	169.296	6.80342	0.00789152	15	Age Group	2
Q8K4P0	Wdr33	Putative WDC146	0.00645823	0.00645823	11.5997	5.79985	9.11135	0.00256994	15	Age Group	2
A2AWA9	Rabgap1	Rab GTPase-activating protein 1	0.0496829	0.0496829	9.28746	4.64373	4.84889	0.0237547	15	Age Group	2
P46061	Rangap1	Ran GTPase-activating protein 1	0.0459396	0.0459396	38.1133	19.0567	4.99023	0.0218113	15	Age Group	2
P97855	G3bp1	Ras GTPase-activating protein-binding protein 1	0.00841378	0.00475079	323.121	161.561	9.20231	0.00246681	15	Age Group	2
Q3UQ44	Iqgap2	Ras GTPase-activating-like protein IQGAP2	1.08798e-05	6.09137e-05	482.017	241.008	29.5396	6.28004e-06	15	Age Group	2
P61226	Rap2b	Ras-related protein Rap-2b	0.0103463	0.0103463	6.46268	3.23134	8.01379	0.00429116	15	Age Group	2
Q8VEE4	Rpa1	Replication protein A 70 kDa DNA-binding subunit	0.0344896	0.0344896	14.931	7.46551	5.52184	0.0159557	15	Age Group	2
Q05186	Rcn1	Reticulocalbin-1	0.0156906	0.0234083	233.139	116.569	6.70278	0.00832069	15	Age Group	2
Q00915	Rbp1	Retinol-binding protein 1	0.00905424	0.00905424	462.659	231.329	8.31713	0.00371109	15	Age Group	2
Q99PT1	Arhgdia	Rho GDP-dissociation inhibitor 1	0.000228891	0.00032023	951.946	475.973	18.6946	8.44066e-05	15	Age Group	2
Q5FWK3	Arhgap1	Rho GTPase-activating protein 1	0.000739116	0.000739116	48.303	24.1515	15.1909	0.000247784	15	Age Group	2
Q9JJH1	Rnase4	Ribonuclease 4	0.0309558	0.0309558	18.4278	9.21392	5.72825	0.0141805	15	Age Group	2
P07742	Rrm1	Ribonucleoside-diphosphate reductase large subunit	0.0490482	0.0490482	3.10523	1.55262	4.87198	0.0234243	15	Age Group	2
Q9WTM5	Ruvbl2	RuvB-like 2	0.0424187	0.0162278	182.698	91.3489	6.15795	0.0111575	15	Age Group	2
Q9CQ65	Mtap	S-methyl-5'-thioadenosine phosphorylase	0.0107136	0.0269545	46.0461	23.0231	7.03411	0.00699917	15	Age Group	2
D3YXK2	Safb	Scaffold attachment factor B1	0.0014324	0.000189576	575.736	287.868	16.9483	0.000141612	15	Age Group	2
Q80YR5	Safb2	Scaffold attachment factor B2	0.0152056	0.0152056	129.711	64.8554	7.16964	0.00652852	15	Age Group	2
G3X928	Sec23ip	Sec23 interacting protein, isoform CRA_c	0.000735184	0.000735184	18.6273	9.31364	15.2082	0.000246373	15	Age Group	2
Q6NXL1	Sec24d	Sec24 related gene family, member D (S. cerevisiae)	0.00642843	0.00642843	80.3437	40.1719	9.12248	0.00255706	15	Age Group	2
Q9CZC8	Scrn1	Secernin-1	0.010456	0.010456	25.7485	12.8743	7.99006	0.00434071	15	Age Group	2
P17563	Selenbp1	Selenium-binding protein 1	0.0246427	0.0246427	19.3424	9.6712	6.17462	0.0110559	15	Age Group	2
Q9JLM8	Dclk1	Serine/threonine-protein kinase DCLK1	0.0334936	0.0334936	20.1405	10.0702	5.57747	0.0154537	15	Age Group	2
Q8K1R7	Nek9	Serine/threonine-protein kinase Nek9	0.00761777	0.00761777	11.372	5.68598	8.71851	0.00307523	15	Age Group	2
F8WHU5	Pds5b	Sister chromatid cohesion protein PDS5 homolog B	0.00394914	0.00394914	51.0734	25.5367	10.3364	0.00150714	15	Age Group	2
P14094	Atp1b1	Sodium/potassium-transporting ATPase subunit beta-1	0.00364174	0.000669841	3849.89	1924.95	13.2679	0.00048141	15	Age Group	2
Q9CWK8	Snx2	Sorting nexin-2	0.00258955	0.000995087	80.2596	40.1298	12.9272	0.000544996	15	Age Group	2
Q6P8X1	Snx6	Sorting nexin-6	0.0166857	0.0166857	135.146	67.573	6.97281	0.00722458	15	Age Group	2
P07214	Sparc	SPARC	0.00364372	0.00364372	70.2792	35.1396	10.545	0.0013813	15	Age Group	2
P70663	Sparcl1	SPARC-like protein 1	0.00555245	0.0301276	26367.9	13184	7.85718	0.00463045	15	Age Group	2
Q62261	Sptbn1	Spectrin beta chain, brain 1	2.65453e-06	1.02239e-05	10857.2	5428.58	38.4575	1.24534e-06	15	Age Group	2
Q9Z1N5	Ddx39b	Spliceosome RNA helicase Ddx39b	4.28415e-05	4.28415e-05	1101.57	550.786	26.4456	1.20805e-05	15	Age Group	2
Q9D554	Sf3a3	Splicing factor 3A subunit 3	0.0095972	0.0095972	21.9339	10.967	8.184	0.00395396	15	Age Group	2
Q921M3	Sf3b3	Splicing factor 3B subunit 3	0.0134898	0.00210528	884.037	442.019	10.0044	0.0017352	15	Age Group	2
Q8JZX4	Rbm17	Splicing factor 45	0.0496024	0.0496024	11.3457	5.67283	4.8518	0.0237128	15	Age Group	2
Q9JLI8	Sart3	Squamous cell carcinoma antigen recognized by T-cells 3	0.00543359	0.00543359	35.212	17.606	9.53213	0.00213031	15	Age Group	2
Q9ERG2	Strn3	Striatin-3	0.0074026	0.0074026	47.9279	23.964	8.78602	0.0029809	15	Age Group	2
Q9CU62	Smc1a	Structural maintenance of chromosomes protein 1A	0.0177496	0.0152632	658.275	329.137	7.00423	0.00710803	15	Age Group	2
Q9Z1F9	Uba2	SUMO-activating enzyme subunit 2	0.000703033	0.000703033	65.3166	32.6583	15.3536	0.000234853	15	Age Group	2
Q9CZU3	Skiv2l2	Superkiller viralicidic activity 2-like 2	0.0111932	0.0111932	9.14901	4.57451	7.83755	0.00467509	15	Age Group	2
Q8BGT7	Smndc1	Survival of motor neuron-related-splicing factor 30	0.0458869	0.0458869	63.7448	31.8724	4.99231	0.021784	15	Age Group	2
D3Z1X8	Smarcc1	SWI/SNF complex subunit SMARCC1	0.0485706	0.0485706	67.5629	33.7815	4.88958	0.0231759	15	Age Group	2
Q3UID0	Smarcc2	SWI/SNF complex subunit SMARCC2	0.00235428	0.00427167	85.3461	42.6731	10.9552	0.00116698	15	Age Group	2
Q91ZW3	Smarca5	SWI/SNF-related matrix-associated actin-dependent regulator of chromatin subfamily A member 5	6.84881e-07	6.84881e-07	90.4997	45.2499	52.7315	1.63787e-07	15	Age Group	2
Q9Z0H3	Smarcb1	SWI/SNF-related matrix-associated actin-dependent regulator of chromatin subfamily B member 1	0.00812133	0.00812133	29.0622	14.5311	8.56865	0.00329697	15	Age Group	2
O54941	Smarce1	SWI/SNF-related matrix-associated actin-dependent regulator of chromatin subfamily E member 1	0.0190914	0.0190914	77.6549	38.8274	6.69203	0.00836809	15	Age Group	2
Q9ER00	Stx12	Syntaxin-12	0.0201699	0.0201699	16.5489	8.27445	6.57901	0.00888521	15	Age Group	2
P11983	Tcp1	T-complex protein 1 subunit alpha	3.93856e-05	0.000247627	883.631	441.816	23.2665	2.52565e-05	15	Age Group	2
P42932	Cct8	T-complex protein 1 subunit theta	0.0258899	0.0276538	822.312	411.156	6.01229	0.0120919	15	Age Group	2
A3KGB4	Tbc1d8b	TBC1 domain family member 8B	0.0152694	0.0152694	10.4857	5.24285	7.1607	0.00655842	15	Age Group	2
F6RJC1	Tenm3	Teneurin-3 (Fragment)	0.0181411	0.0181411	11.4128	5.70642	6.79783	0.00791468	15	Age Group	2
Q3TW27	Nelfcd	TH1-like homolog (Drosophila)	0.0497763	0.0497763	3.2802	1.6401	4.84553	0.0238033	15	Age Group	2
O54983	Crym	Thiomorpholine-carboxylate dehydrogenase	0.000432525	0.000432525	1889.14	944.568	16.9918	0.000139734	15	Age Group	2
B1AZI6	Thoc2	THO complex subunit 2	0.0191277	0.00380932	26.3652	13.1826	8.76576	0.00300886	15	Age Group	2
Q3UTY6	Thsd4	Thrombospondin type-1 domain-containing protein 4	7.35126e-05	0.000407075	158.033	79.0166	20.8656	4.64539e-05	15	Age Group	2
G5E870	Trip12	Thyroid hormone receptor interactor 12, isoform CRA_a	0.0042376	0.0042376	71.411	35.7055	10.1557	0.00162679	15	Age Group	2
Q569Z6	Thrap3	Thyroid hormone receptor-associated protein 3	0.0170332	0.00531349	131.394	65.6969	8.36602	0.00362618	15	Age Group	2
Q62318	Trim28	Transcription intermediary factor 1-beta	0.0150943	0.00259655	2972.61	1486.31	9.56411	0.00210054	15	Age Group	2
Q8VHR5	Gatad2b	Transcriptional repressor p66-beta	0.00454652	0.00163696	83.9962	41.9981	11.4477	0.000957832	15	Age Group	2
A2AU91	Trp53bp1	Transformation related protein 53 binding protein 1	1.61658e-06	9.48365e-07	307.519	153.759	48.1006	2.98445e-07	15	Age Group	2
E9QLK7	Trrap	Transformation/transcription domain-associated protein	0.0203508	0.0203508	28.3496	14.1748	6.56074	0.00897221	15	Age Group	2
P82198	Tgfbi	Transforming growth factor-beta-induced protein ig-h3	0.00939473	0.00430183	966.984	483.492	9.22349	0.00244348	15	Age Group	2
Q01853	Vcp	Transitional endoplasmic reticulum ATPase	5.73361e-05	0.000134485	3420.74	1710.37	23.3166	2.49501e-05	15	Age Group	2
P40142	Tkt	Transketolase	0.00172528	0.00165644	3336.45	1668.22	12.6555	0.000602564	15	Age Group	2
Q8VHE0	Sec63	Translocation protein SEC63 homolog	0.021934	0.021934	22.1031	11.0516	6.4083	0.00973653	15	Age Group	2
Q9D1D4	Tmed10	Transmembrane emp24 domain-containing protein 10	0.0290045	0.0290045	152.324	76.1621	5.85415	0.013208	15	Age Group	2
Q99KI3	Emc3	Transmembrane protein 111	0.0490087	0.0490087	9.121	4.5605	4.87343	0.0234037	15	Age Group	2
P52875	Tmem165	Transmembrane protein 165	0.0462338	0.0462338	48.6046	24.3023	4.97865	0.0219636	15	Age Group	2
F8WGT2	Tmem209	Transmembrane protein 209	0.00741916	0.00741916	9.07857	4.53929	8.78075	0.00298815	15	Age Group	2
Q6IRU2	Tpm4	Tropomyosin alpha-4 chain	0.000313129	0.000170577	155.316	77.6579	19.3289	7.05411e-05	15	Age Group	2
Q3UDE2	Ttll12	Tubulin--tyrosine ligase-like protein 12	0.0175028	0.0175028	53.4098	26.7049	6.87252	0.00761137	15	Age Group	2
Q9Z277	Baz1b	Tyrosine-protein kinase BAZ1B	0.0290467	0.0290467	13.0629	6.53146	5.85133	0.0132289	15	Age Group	2
Q9Z315	Sart1	U4/U6.U5 tri-snRNP-associated protein 1	0.00210807	0.00210807	86.3307	43.1654	12.0258	0.000764534	15	Age Group	2
Q6PE01	Snrnp40	U5 small nuclear ribonucleoprotein 40 kDa protein	0.0127819	0.0127819	11.9119	5.95597	7.54462	0.00540258	15	Age Group	2
E9PYI8	Usp14	Ubiquitin carboxyl-terminal hydrolase	0.00874107	0.00874107	36.8566	18.4283	8.39813	0.00357161	15	Age Group	2
E9QLK0	Usp	Ubiquitin carboxyl-terminal hydrolase	0.0372855	0.0372855	30.256	15.128	5.37504	0.0173718	15	Age Group	2
Q8BY87	Usp47	Ubiquitin carboxyl-terminal hydrolase 47	0.0496823	0.0496823	2.32176	1.16088	4.84891	0.0237544	15	Age Group	2
P56399	Usp5	Ubiquitin carboxyl-terminal hydrolase 5	0.00989159	0.00419174	143.259	71.6297	9.20802	0.00246049	15	Age Group	2
Q9R0P9	Uchl1	Ubiquitin carboxyl-terminal hydrolase isozyme L1	0.00176207	0.00355129	187.182	93.5912	11.6139	0.000897112	15	Age Group	2
O08759	Ube3a	Ubiquitin-protein ligase E3A	0.00766261	0.00766261	6.45363	3.22682	8.70471	0.00309492	15	Age Group	2
O70475	Ugdh	UDP-glucose 6-dehydrogenase	2.05478e-05	2.05478e-05	113.683	56.8413	30.119	5.58988e-06	15	Age Group	2
E9PVU0	Myo6	Unconventional myosin-VI	0.00134552	0.00291559	228.58	114.29	12.2799	0.000693879	15	Age Group	2
Q62059	Vcan	Versican core protein	0.000265699	0.0210984	49.4937	24.7468	14.2062	0.000345609	15	Age Group	2
P20152	Vim	Vimentin	7.51851e-06	3.78037e-06	63491.2	31745.6	37.9934	1.34383e-06	15	Age Group	2
Q9CU65	Zmym2	Zinc finger MYM-type protein 2	0.0491973	0.0491973	6.43874	3.21937	4.86652	0.0235019	15	Age Group	2
O88291	Znf326	Zinc finger protein 326	0.000219505	0.000219505	66.0422	33.0211	19.4669	6.78772e-05	15	Age Group	2
B2RUG7	Zfr	Zinc finger RNA binding protein	0.000663175	0.000226245	178.861	89.4303	17.5524	0.000117922	15	Age Group	2

## Sheet: P14vs.P30 & P3vs.P30
Accession Number	Gene Name	Protein ID	p-value P14 vs P30	p-value P3 vs P30	SS	MS	F	P	df	Effect	Degrees of Freedom
Q99KI0	Aco2	Aconitate hydratase, mitochondrial	0.0365328	0.0190189	4375.56	2187.78	6.09084	0.0115774	15	Age Group	2
Q99K67	Aass	Alpha-aminoadipic semialdehyde synthase, mitochondrial	0.00928219	0.00928219	79.2937	39.6468	8.26016	0.00381289	15	Age Group	2
Q8VCE0	Atp1a3	ATPase, Na+/K+ transporting, alpha 3 polypeptide	0.000984477	8.79629e-05	41872.6	20936.3	19.2682	7.17483e-05	15	Age Group	2
P00920	Ca2	Carbonic anhydrase 2	0.0346287	0.0164747	67.1788	33.5894	6.30115	0.010318	15	Age Group	2
P03995	Gfap	Glial fibrillary acidic protein	0.000531878	0.000759264	14551.5	7275.77	15.7036	0.000209551	15	Age Group	2
P17879	Hspa1b	Heat shock 70 kDa protein 1B	0.0198943	0.00425898	667.383	333.691	8.56372	0.00330456	15	Age Group	2
Q9JI59	Jam2	Junctional adhesion molecule B	0.0404901	0.0321464	66.732	33.366	5.44303	0.0166989	15	Age Group	2
Q8BGR2	Lrrc8d	Leucine-rich repeat-containing protein 8D	0.00730552	0.000628846	256.347	128.173	12.7642	0.000578741	15	Age Group	2
Q99PU5	Acsbg1	Long-chain-fatty-acid--CoA ligase ACSBG1	0.0186313	0.0186313	55.1435	27.5717	6.74248	0.0081483	15	Age Group	2
P60202	Plp1	Myelin proteolipid protein	0.000148625	1.95978e-06	11156.2	5578.08	35.0057	2.23668e-06	15	Age Group	2
Q61576	Fkbp10	Peptidyl-prolyl cis-trans isomerase FKBP10	0.00450513	0.0010525	1037.28	518.638	12.2098	0.000712591	15	Age Group	2
Q62433	Ndrg1	Protein NDRG1	0.0424859	0.00279869	2005.91	1002.96	8.7806	0.00298834	15	Age Group	2
P19324	Serpinh1	Serpin H1	0.00283395	3.76933e-05	4796.83	2398.42	20.8535	4.66029e-05	15	Age Group	2
Q8VDN2	Atp1a1	Sodium/potassium-transporting ATPase subunit alpha-1	0.000264187	0.00129987	12442.5	6221.23	16.3218	0.000172048	15	Age Group	2
Q6PIE5	Atp1a2	Sodium/potassium-transporting ATPase subunit alpha-2	0.000360811	0.000102151	23356	11678	20.2383	5.49363e-05	15	Age Group	2
P97370	Atp1b3	Sodium/potassium-transporting ATPase subunit beta-3	0.013441	0.0307469	1115.73	557.864	6.64284	0.00858884	15	Age Group	2

## Sheet:  P3vs.P14 & P14vs.P30
Accession Number	Gene Name	Protein ID	p-value P3 vs P14	p-value P14 vs P30	SS	MS	F	P	df	Effect	Degrees of Freedom
O08553	Dpysl2	Dihydropyrimidinase-related protein 2	0.000514876	0.008959	1134.51	567.255	13.0399	0.000522965	15	Age Group	2
O55128	Sap18	Histone deacetylase complex subunit SAP18	0.00738954	0.00743164	413.965	206.983	8.78349	0.00298438	15	Age Group	2

## Sheet: P14vs.P30, P3vs.P30 & P3vs.P14
Accession Number	Gene Name	Protein ID	p-value P3 vs P14	p-value P14 vs P30	p-value P3 vs P30	SS	MS	F	P	df	Effect	Degrees of Freedom
P19137	Lama1	Laminin subunit alpha-1	0.000100871	0.00463144	2.2911e-07	5824.19	2912.09	47.5074	3.23444e-07	15	Age Group	2

## Sheet: Exclusive in P3vs.P30
Accession Number	Gene Name	Protein ID	p-value P3 vs P30	SS	MS	F	P	df	Effect	Degrees of Freedom
P62334	Psmc6	26S protease regulatory subunit 10B	0.0249968	28.021	14.0105	4.72269	0.0256572	15	Age Group	2
P62754	Rps6	40S ribosomal protein S6	0.0352381	250.436	125.218	4.72112	0.0256819	15	Age Group	2
P62242	Rps8	40S ribosomal protein S8	0.0362017	540.572	270.286	4.07449	0.0386097	15	Age Group	2
P10852	Slc3a2	4F2 cell-surface antigen heavy chain	0.0148655	3394.86	1697.43	5.81067	0.0135351	15	Age Group	2
P47911	Rpl6	60S ribosomal protein L6	0.00939221	172.531	86.2656	6.46493	0.00944429	15	Age Group	2
Q5ICG5	Acsl6	Acyl-CoA synthetase long-chain family member 6	0.0269116	281.291	140.646	4.79105	0.0246061	15	Age Group	2
P48962	Slc25a4	ADP/ATP translocase 1	0.00366893	17590.8	8795.39	8.20482	0.00391482	15	Age Group	2
P07758	Serpina1a	Alpha-1-antitrypsin 1-1	0.0463374	449.943	224.971	3.93194	0.0423702	15	Age Group	2
P22599	Serpina1b	Alpha-1-antitrypsin 1-2	0.0148311	111.509	55.7545	5.95932	0.0124533	15	Age Group	2
P97449	Anpep	Aminopeptidase N	0.0467029	1291.74	645.872	4.67273	0.0264575	15	Age Group	2
Q00623	Apoa1	Apolipoprotein A-I	0.020912	614.93	307.465	5.3865	0.0172563	15	Age Group	2
P51910	Apod	Apolipoprotein D	0.0153253	4733.76	2366.88	6.02181	0.0120281	15	Age Group	2
Q80YN3	Bcas1	Breast carcinoma-amplified sequence 1 homolog	0.0041275	8433.43	4216.71	7.66892	0.00507924	15	Age Group	2
P48758	Cbr1	Carbonyl reductase [NADPH] 1	0.00471364	126.097	63.0485	7.45201	0.00565866	15	Age Group	2
P26231	Ctnna1	Catenin alpha-1	0.0276163	508.069	254.034	5.01292	0.0215164	15	Age Group	2
G3X8Q5	Cp	Ceruloplasmin, isoform CRA_a	0.0175838	893.829	446.914	5.26172	0.0185627	15	Age Group	2
Q9CZU6	Cs	Citrate synthase, mitochondrial	0.0117697	376.504	188.252	6.05333	0.0118199	15	Age Group	2
Q5SUH6	Clint1	Clathrin interactor 1	0.026382	31.4814	15.7407	5.13521	0.0200028	15	Age Group	2
Q62507	Coch	Cochlin	0.0056308	1.79189e+06	895945	7.13758	0.00663652	15	Age Group	2
D3Z0F5	Cops6	COP9 signalosome complex subunit 6	0.0465905	80.3117	40.1558	4.20435	0.0355104	15	Age Group	2
O35598	Adam10	Disintegrin and metalloproteinase domain-containing protein 10	0.0385649	147.797	73.8985	4.01857	0.0400379	15	Age Group	2
Q9D0M5	Dynll2	Dynein light chain 2, cytoplasmic	0.0264291	1059.02	529.512	4.64213	0.0269617	15	Age Group	2
Q9D1Q6	Erp44	Endoplasmic reticulum resident protein 44	0.0415442	142.4	71.2002	4.42876	0.0307959	15	Age Group	2
P08113	Hsp90b1	Endoplasmin	0.0171594	2947.91	1473.96	5.63766	0.0149305	15	Age Group	2
G3X9B8	Epb41l2	Erythrocyte protein band 4.1-like 2, isoform CRA_b	0.00620685	1754.51	877.257	6.97701	0.00720887	15	Age Group	2
E9PVC6	Eif4g1	Eukaryotic translation initiation factor 4 gamma 1	0.0493703	103.956	51.9782	4.0523	0.0391693	15	Age Group	2
Q61555	Fbn2	Fibrillin-2	0.0155885	5013.5	2506.75	5.4268	0.0168569	15	Age Group	2
Q9Z1Z0	Uso1	General vesicular transport factor p115	0.0134835	195.077	97.5385	6.09647	0.0115415	15	Age Group	2
D3Z7P3	Gls	Glutaminase kidney isoform, mitochondrial (GLS) (EC 3.5.1.2)	0.0123536	293.654	146.827	6.30957	0.0102709	15	Age Group	2
Q9DCM2	Gstk1	Glutathione S-transferase kappa 1	0.0360076	135.731	67.8653	4.46288	0.0301434	15	Age Group	2
E0CXN5	Gpd1	Glycerol-3-phosphate dehydrogenase [NAD(+)], cytoplasmic	0.0394392	126.521	63.2603	4.17158	0.0362648	15	Age Group	2
P63213	Gng2	Guanine nucleotide-binding protein G(I)/G(S)/G(O) subunit gamma-2	0.00272957	854.629	427.314	8.50057	0.00340364	15	Age Group	2
P02089	Hbb-b2	Hemoglobin subunit beta-2	0.0141948	21811.2	10905.6	5.48788	0.0162713	15	Age Group	2
Q5SF07	Igf2bp2	Insulin-like growth factor 2 mRNA-binding protein 2	0.0437406	66.3545	33.1773	3.86038	0.0444133	15	Age Group	2
O54890	Itgb3	Integrin beta-3	0.0158258	54.9122	27.4561	5.59091	0.0153351	15	Age Group	2
Q8BJD1	Itih5	Inter-alpha-trypsin inhibitor heavy chain H5	0.00585516	1545.96	772.978	7.11737	0.00670563	15	Age Group	2
P57776	Eef1d	Isoform 2 of Elongation factor 1-delta	0.00910341	387.491	193.746	6.36765	0.00995263	15	Age Group	2
Q8VDM6	Hnrnpul1	Isoform 2 of Heterogeneous nuclear ribonucleoprotein U-like protein 1	0.00163958	96.064	48.032	9.67522	0.00200075	15	Age Group	2
O08599	Stxbp1	Isoform 2 of Syntaxin-binding protein 1	0.0134061	288.659	144.33	5.60473	0.0152142	15	Age Group	2
Q3TKT4	Smarca4	Isoform 2 of Transcription activator BRG1	0.00995135	26.1347	13.0674	6.62836	0.00865509	15	Age Group	2
P53564	Cux1	Isoform 3 of Homeobox protein cut-like 1	0.0182504	64.359	32.1795	5.19645	0.0192904	15	Age Group	2
Q9CZ44	Nsfl1c	Isoform 3 of NSFL1 cofactor p47	0.00200398	290.62	145.31	9.19557	0.00247428	15	Age Group	2
Q8BYK6	Ythdf3	Isoform 3 of YTH domain family protein 3	0.0209724	19.6169	9.80847	4.87466	0.0233863	15	Age Group	2
Q6ZQ08	Cnot1	Isoform 4 of CCR4-NOT transcription complex subunit 1	0.0376883	73.4849	36.7424	4.52085	0.02907	15	Age Group	2
P55264	Adk	Isoform Short of Adenosine kinase	0.0441395	26.8372	13.4186	4.31676	0.0330537	15	Age Group	2
D3Z041	Acsl1	Long-chain-fatty-acid--CoA ligase 1	0.0207772	224.207	112.104	5.28938	0.0182637	15	Age Group	2
Q99PB4	Maged2	Mage-d2	0.0349051	142.258	71.1291	4.92661	0.0226628	15	Age Group	2
P28667	Marcksl1	MARCKS-related protein	0.0473082	432.969	216.485	4.32333	0.0329164	15	Age Group	2
G5E902	Slc25a3	MCG10343, isoform CRA_b	0.0417491	1750.8	875.401	4.42295	0.0309088	15	Age Group	2
Q8BGJ5	Ptbp1	MCG13402, isoform CRA_a	0.0161802	2006.69	1003.34	5.68656	0.0145202	15	Age Group	2
Q9EQ20	Aldh6a1	Methylmalonate-semialdehyde dehydrogenase [acylating], mitochondrial	0.0400541	1058.37	529.185	4.3429	0.0325105	15	Age Group	2
Q9CQ92	Fis1	Mitochondrial fission 1 protein	0.0422441	160.511	80.2557	4.03476	0.0396183	15	Age Group	2
Q5SYD0	Myo1d	Myosin-Id	0.0113731	144.401	72.2003	5.85417	0.0132079	15	Age Group	2
P08553	Nefm	Neurofilament medium polypeptide	0.0219816	1460.75	730.376	4.9841	0.0218918	15	Age Group	2
Q9Z247	Fkbp9	Peptidyl-prolyl cis-trans isomerase FKBP9	0.0173353	53.035	26.5175	5.66631	0.0146885	15	Age Group	2
Q9DBG5	Plin3	Perilipin-3	0.0291376	17.1634	8.58169	4.83778	0.0239156	15	Age Group	2
Q3TJZ6	Fam98a	Protein FAM98A	0.0356451	5.30902	2.65451	4.34042	0.0325617	15	Age Group	2
Q9D662	Sec23b	Protein transport protein Sec23B	0.0266526	80.9552	40.4776	5.22462	0.0189725	15	Age Group	2
Q9JJU8	Sh3bgrl	SH3 domain-binding glutamic acid-rich-like protein	0.0460453	27.5218	13.7609	4.2026	0.0355502	15	Age Group	2
P17809	Slc2a1	Solute carrier family 2, facilitated glucose transporter member 1	0.0448819	228.018	114.009	4.07807	0.0385202	15	Age Group	2
P26369	U2af2	Splicing factor U2AF 65 kDa subunit	0.00699858	136.344	68.1719	7.02174	0.007044	15	Age Group	2
Q921W2	Tial1	Tial1 cytotoxic granule-associated RNA binding protein-like 1, isoform CRA_a	0.0338583	26.7037	13.3518	4.90691	0.0229341	15	Age Group	2
Q8BMS1	Hadha	Trifunctional enzyme subunit alpha, mitochondrial	0.0275961	2162.92	1081.46	4.73206	0.0255101	15	Age Group	2
F8WID5	Tpm1	Tropomyosin alpha-1 chain	0.0276246	1140.66	570.328	5.1855	0.0194157	15	Age Group	2
Q8VDJ3	Hdlbp	Vigilin	0.019361	824.565	412.283	5.18571	0.0194133	15	Age Group	2
P62761	Vsnl1	Visinin-like protein 1	0.0457991	806.562	403.281	4.21042	0.0353725	15	Age Group	2

## Sheet: Exclusive in P3vs.P14
Accession Number	Gene	Protein ID	p-value P3 vs P14	SS	MS	F	P	df	Effect	Degrees of Freedom
F6VW30	Ywhaq	14-3-3 protein theta (Fragment)	0.0158108	3831.09	1915.54	5.31627	0.0179783	15	Age Group	2
P63101	Ywhaz	14-3-3 protein zeta/delta	0.006555	3668.12	1834.06	6.80982	0.00786509	15	Age Group	2
Q99JI4	Psmd6	26S proteasome non-ATPase regulatory subunit 6	0.0217646	133.056	66.5279	5.31289	0.0180138	15	Age Group	2
P62301	Rps13	40S ribosomal protein S13	0.0284496	37.4461	18.7231	4.85174	0.0237137	15	Age Group	2
Q9CZX8	Rps19	40S ribosomal protein S19	0.0427959	226.483	113.241	3.85385	0.0446052	15	Age Group	2
Q9EPC1	Parva	Alpha-parvin	0.0412416	123.385	61.6927	4.78698	0.0246672	15	Age Group	2
O35841	Api5	Apoptosis inhibitor 5	0.0493098	50.0062	25.0031	4.03136	0.0397059	15	Age Group	2
Q03265	Atp5a1	ATP synthase subunit alpha, mitochondrial	0.0177791	6673.68	3336.84	5.48936	0.0162574	15	Age Group	2
D3Z3Y6	Tectb	Beta-tectorin	0.0205381	195.345	97.6723	4.92808	0.0226428	15	Age Group	2
O88947	F10	Coagulation factor X	0.00878636	725.181	362.59	6.38498	0.00985984	15	Age Group	2
Q61245	Col11a1	Collagen alpha-1(XI) chain	0.0129083	5898.86	2949.43	5.73654	0.014114	15	Age Group	2
Q8K3G9	Appl2	DCC-interacting protein 13-beta	0.0311785	52.3349	26.1675	5.0992	0.0204356	15	Age Group	2
P31001	Des	Desmin	0.0137953	189.552	94.776	5.88538	0.0129787	15	Age Group	2
Q8CCJ3	Ufl1	E3 UFM1-protein ligase 1	0.0498548	10.7853	5.39263	3.89632	0.0433734	15	Age Group	2
Q8VCM7	Fgg	Fibrinogen gamma chain	0.0200259	223.729	111.865	5.17052	0.0195885	15	Age Group	2
P06745	Gpi	Glucose-6-phosphate isomerase	0.0357759	974.237	487.119	4.39077	0.0315417	15	Age Group	2
P16858	Gapdh	Glyceraldehyde-3-phosphate dehydrogenase	0.00690889	3446.19	1723.09	6.95718	0.00728337	15	Age Group	2
Q8CI94	Pygb	Glycogen phosphorylase, brain form	0.0069094	1390.14	695.07	6.84085	0.00773834	15	Age Group	2
Q9DC51	Gnai3	Guanine nucleotide-binding protein G(k) subunit alpha	0.03224	425.759	212.88	4.25844	0.0343033	15	Age Group	2
A2AFQ0	Huwe1	HECT, UBA and WWE domain containing 1	0.0193554	86.0897	43.0449	5.79049	0.01369	15	Age Group	2
Q9JKR6	Hyou1	Hypoxia up-regulated protein 1	0.00574364	229.784	114.892	7.2749	0.00618764	15	Age Group	2
Q8BKC5	Ipo5	Importin-5	0.0116984	278.913	139.456	6.3051	0.0102959	15	Age Group	2
P58281	Opa1	Isoform 2 of Dynamin-like 120 kDa protein, mitochondrial	0.0105412	59.1415	29.5707	6.59574	0.00880645	15	Age Group	2
P13020	Gsn	Isoform 2 of Gelsolin	0.0362586	460.977	230.489	4.97518	0.0220094	15	Age Group	2
Q3UEB3	Puf60	Isoform 2 of Poly(U)-binding-splicing factor PUF60	0.0490294	96.8396	48.4198	4.03215	0.0396856	15	Age Group	2
A2AGT5	Ckap5	Isoform 3 of Cytoskeleton-associated protein 5	0.0095358	46.4901	23.245	6.18773	0.0109767	15	Age Group	2
Q3UMY5	Eml4	Isoform 3 of Echinoderm microtubule-associated protein-like 4	0.0476123	8.11436	4.05718	3.90264	0.0431935	15	Age Group	2
P08249	Mdh2	Malate dehydrogenase, mitochondrial	0.0116047	9496.87	4748.44	6.11548	0.0114212	15	Age Group	2
G3UW73	Gm6736	MCG129639	0.0262419	31.1806	15.5903	4.56893	0.0282127	15	Age Group	2
Q91YT0	Ndufv1	NADH dehydrogenase [ubiquinone] flavoprotein 1, mitochondrial	0.0433782	219.975	109.987	4.00081	0.0405037	15	Age Group	2
Q6GQT9	Nomo1	Nodal modulator 1	0.00475502	440.143	220.071	7.76124	0.00485329	15	Age Group	2
P97298	Serpinf1	Pigment epithelium-derived factor	0.0201234	3072.88	1536.44	5.27354	0.0184342	15	Age Group	2
Q569Z5	Ddx46	Probable ATP-dependent RNA helicase DDX46	0.0433335	73.2575	36.6287	4.38658	0.0316251	15	Age Group	2
P54823	Ddx6	Probable ATP-dependent RNA helicase DDX6	0.0236846	348.773	174.387	5.1911	0.0193515	15	Age Group	2
F6VVY4	Slc25a1	Protein Slc25a1 (Fragment)	0.0417679	101.323	50.6613	4.91921	0.0227643	15	Age Group	2
O35286	Dhx15	Putative pre-mRNA-splicing factor ATP-dependent RNA helicase DHX15	0.034209	32.5507	16.2753	4.57191	0.0281605	15	Age Group	2
Q9D051	Pdhb	Pyruvate dehydrogenase E1 component subunit beta, mitochondrial	0.0291158	468.199	234.099	4.93174	0.0225928	15	Age Group	2
P35293	Rab18	Ras-related protein Rab-18	0.0132576	264.802	132.401	6.02799	0.011987	15	Age Group	2
Q76MZ3	Ppp2r1a	Serine/threonine-protein phosphatase 2A 65 kDa regulatory subunit A alpha isoform	0.0106117	553.367	276.683	6.45312	0.00950439	15	Age Group	2
Q8C483	Sars	Seryl-aminoacyl-tRNA synthetase	0.00702877	33.2244	16.6122	6.98274	0.0071875	15	Age Group	2
P70297	Stam	Signal transducing adapter molecule 1	0.0389589	36.8058	18.4029	4.40749	0.0312109	15	Age Group	2
A3KGU7	Sptan1	Spectrin alpha 2	0.00170466	13920.8	6960.39	9.4749	0.00218476	15	Age Group	2
Q6P5D8	Smchd1	Structural maintenance of chromosomes flexible hinge domain-containing protein 1	0.0290648	16.7282	8.36411	4.85533	0.0236621	15	Age Group	2
Q9CW03	Smc3	Structural maintenance of chromosomes protein 3	0.00447094	350.464	175.232	7.61766	0.00520985	15	Age Group	2
B9EHJ3	Tjp1	Tjp1 protein	0.0408705	88.7437	44.3718	3.97713	0.041135	15	Age Group	2
P07309	Ttr	Transthyretin	0.0339206	7014.97	3507.49	4.93626	0.0225313	15	Age Group	2
Q6P5E4	Uggt1	UDP-glucose:glycoprotein glucosyltransferase 1	0.0275681	331.014	165.507	4.93227	0.0225855	15	Age Group	2
E9Q070	Gm8730	Uncharacterized protein	0.00278691	648.625	324.312	8.44345	0.00349617	15	Age Group	2
E9Q580	Myo1b	Unconventional myosin-Ib	0.0131839	46.7347	23.3673	6.081	0.0116405	15	Age Group	2
Q9EQH3	Vps35	Vacuolar protein sorting-associated protein 35	0.00838392	264.453	132.226	6.8767	0.00759478	15	Age Group	2

## Sheet: Exclusive in P14vs.P30
Accession Number	Gene Name	Protein ID	p-value P14 vs P30	SS	MS	F	P	df	Effect	Degrees of Freedom
P47738	Aldh2	Aldehyde dehydrogenase, mitochondrial	0.0249475	3019.24	1509.62	5.0633	0.0208776	15	Age Group	2
P09803	Cdh1	Cadherin-1	0.031358	37.6083	18.8042	4.53256	0.0288585	15	Age Group	2
P56564	Slc1a3	Excitatory amino acid transporter 1	0.0224141	1244.49	622.244	5.32795	0.0178559	15	Age Group	2
P21279	Gnaq	Guanine nucleotide-binding protein G(q) subunit alpha	0.0297586	154.607	77.3037	4.63692	0.0270487	15	Age Group	2
Q61598	Gdi2	Rab GDP dissociation inhibitor beta	0.0248102	242.389	121.194	4.79424	0.0245583	15	Age Group	2
P07759	Serpina3k	Serine protease inhibitor A3K	0.0449727	195.447	97.7236	4.18164	0.0360314	15	Age Group	2
