# Supplementary material for: Label-free quantitative mass spectrometry analysis of differential protein expression in the developing cochlear sensory epithelium
Source: Proteome Sci. 2018 Aug 7;16:15. doi: 10.1186/s12953-018-0144-6 (PMC6091194; doi:10.1186/s12953-018-0144-6)
Supplement: Supplementary file 3 — Table S3. A complete list of differentially expressed proteins on P3, P14, and P30. (XLSX 88 kb) [file 12953_2018_144_MOESM3_ESM.xlsx]

## Sheet: P3 vs P14
Key Legend: D - Down-regulated; U - Up-regulated; A - Absent; E - Exclusive
Accession Number	Protein ID	P3 Mean Normalized Spectral Count	P14 Mean Normalized Spectral Count	P3/P14 Fold Change	p-value P3 vs P14	P3	P14		Accession Number	Protein ID	P3 Mean Normalized Spectral Count	P14 Mean Normalized Spectral Count	P3/P14 Fold Change	p-value P3 vs P14	P3	P14		Accession Number	Protein ID	P3 Mean Normalized Spectral Count	P14 Mean Normalized Spectral Count	P3/P14 Fold Change	p-value P3 vs P14	P3	P14
Q61711	Bone sialoprotein 2	0.229	70.8	310	0.000368	D	U		Q6GQT1	Alpha-2-macroglobulin-P	0	11.4643	INF	0.00277	A	E		O54983	Thiomorpholine-carboxylate dehydrogenase	21.7	0	0	0.000433	E	A
P19137	Laminin subunit alpha-1	0.197	26.5	130	0.000101	D	U		O88947	Coagulation factor X	0	15.4311	INF	0.008786	A	E		Q9Z204	Isoform C1 of Heterogeneous nuclear ribonucleoproteins C1/C2	20.2	0	0	0	E	A
Q8K482	EMILIN-2	1.31	81.2	62	6.88e-08	D	U		P19221	Prothrombin	0	12.0677	INF	0.010236	A	E		Q6ZQ38	Cullin-associated NEDD8-dissociated protein 1	16.9	0	0	0	E	A
F6VVY4	Protein Slc25a1 (Fragment)	0.164	5.3	32	0.0418	D	U		P62631	Elongation factor 1-alpha 2	0	21.463	INF	0.014085	A	E		Q9Z1N5	Spliceosome RNA helicase Ddx39b	16.6	0	0	4.3e-05	E	A
P27573	Myelin protein P0	4.76	138	29	0.00951	D	U											Q99PT1	Rho GDP-dissociation inhibitor 1	15.7	0	0	0.000229	E	A
E9QQ57	Periaxin	5.17	135	26	0.00142	D	U											A2ARV4	Low-density lipoprotein receptor-related protein 2	15.3	0	0	0	E	A
P70663	SPARC-like protein 1	4.34	93.5	22	0.00555	D	U											Q9QXS6	Isoform E2 of Drebrin	13.2	0	0	0.00195	E	A
O55128	Histone deacetylase complex subunit SAP18	0.592	10.8	18	0.00739	D	U											Q9DC51	Guanine nucleotide-binding protein G(k) subunit alpha	11.9	0	0	0.03224	E	A
P07309	Transthyretin	3.47	47.9	14	0.0339	D	U											Q3UQ44	Ras GTPase-activating-like protein IQGAP2	11.7	0	0	1.1e-05	E	A
P29699	Alpha-2-HS-glycoprotein	20.4	265	13	0.00151	D	U											E9QP46	Nesprin-2	10.8	0	0	2e-06	E	A
P15105	Glutamine synthetase	1.43	18.1	13	0.0316	D	U											Q00915	Retinol-binding protein 1	10.8	0	0	0.009054	E	A
D3Z3Y6	Beta-tectorin	0.744	8.8	12	0.0205	D	U											Q9Z1D1	Eukaryotic translation initiation factor 3 subunit G	10.5	0	0	0.034778	E	A
P16330	2',3'-cyclic-nucleotide 3'-phosphodiesterase	12.5	100	8	0.00407	D	U											Q8BVQ9	26S protease regulatory subunit 7	9.3	0	0	0.001769	E	A
P97298	Pigment epithelium-derived factor	4.49	35.5	7.9	0.0201	D	U											Q8BKC5	Importin-5	9.3	0	0	0.011698	E	A
P14094	Sodium/potassium-transporting ATPase subunit beta-1	4.49	32.1	7.2	0.00364	D	U											Q9EQH3	Vacuolar protein sorting-associated protein 35	9	0	0	0.008384	E	A
P19246	Neurofilament heavy polypeptide	4.85	34.1	7	0.00047	D	U											Q8VD75	Huntingtin-interacting protein 1	8.4	0	0	0.000103	E	A
F8VQ43	Laminin subunit alpha-2 (Laminin M chain) (Laminin-12 subunit alpha) (Laminin-2 subunit alpha) (Laminin-4 subunit alpha) (Merosin heavy chain)	26.9	165	6.1	0.000139	D	U											Q64511	DNA topoisomerase 2-beta	8	0	0	0.000413	E	A
Q64521	Glycerol-3-phosphate dehydrogenase, mitochondrial	2.34	13.4	5.7	0.0451	D	U											B2RXS4	MCG140951	7.9	0	0	5.3e-05	E	A
P16858	Glyceraldehyde-3-phosphate dehydrogenase	7.87	41.2	5.2	0.00691	D	U											Q05186	Reticulocalbin-1	7.9	0	0	0.015691	E	A
P06745	Glucose-6-phosphate isomerase	4.53	21.9	4.8	0.0358	D	U											Q9CWJ9	Bifunctional purine biosynthesis protein PURH	7.8	0	0	0.002778	E	A
Q8BH59	Calcium-binding mitochondrial carrier protein Aralar1	5.5	25.7	4.7	0.0123	D	U											Q8BJ71	Nuclear pore complex protein Nup93	7.8	0	0	0.001308	E	A
P28654	Decorin	6.25	26.4	4.2	0.0206	D	U											P31001	Desmin	7.7	0	0	0.013795	E	A
Q9D051	Pyruvate dehydrogenase E1 component subunit beta, mitochondrial	3.85	15.6	4.1	0.0291	D	U											P97429	Annexin A4	7.5	0	0	0.000223	E	A
Q61245	Collagen alpha-1(XI) chain	14.6	58.6	4	0.0129	D	U											P11679	Keratin, type II cytoskeletal 8	7.3	0	0	0.008152	E	A
Q9JHI5	Isovaleryl-CoA dehydrogenase, mitochondrial	4.08	16.5	4	0.0424	D	U											Q8BGD9	Eukaryotic translation initiation factor 4B	7.1	0	0	0.01697	E	A
Q91YT0	NADH dehydrogenase [ubiquinone] flavoprotein 1, mitochondrial	2.86138	11.2299	3.9	0.0434	D	U											Q3UTY6	Thrombospondin type-1 domain-containing protein 4	6.73663	0	0	7.4e-05	E	A
P40142	Transketolase	12.2052	41.0187	3.4	0.00173	D	U											Q6A068	Cell division cycle 5-related protein	6.4593	0	0	0.00122	E	A
E9QN70	Laminin subunit beta-1	35.9272	111.708	3.1	1.7e-06	D	U											Q99JI4	26S proteasome non-ATPase regulatory subunit 6	6.34197	0	0	0.021765	E	A
A2ASQ1	Isoform 3 of Agrin	12.2919	37.8613	3.1	0.00306	D	U											Q8BTI8	Isoform 2 of Serine/arginine repetitive matrix protein 2	6.27222	0	0	5.9e-05	E	A
P51881	ADP/ATP translocase 2	15.5475	45.7308	2.9	0.0023	D	U											Q9D1D4	Transmembrane emp24 domain-containing protein 10	6.17098	0	0	0.029005	E	A
P08551	Neurofilament light polypeptide	32.2129	93.6742	2.9	0.00239	D	U											Q62419	Endophilin-A2	6.11018	0	0	0.024213	E	A
E9Q070	Uncharacterized protein	8.78512	23.4882	2.7	0.00279	D	U											O09061	Proteasome subunit beta type-1	5.82855	0	0	0.009031	E	A
Q9CZX8	40S ribosomal protein S19	5.2304	13.9032	2.7	0.0428	D	U											Q6P8X1	Sorting nexin-6	5.81262	0	0	0.016686	E	A
P08249	Malate dehydrogenase, mitochondrial	37.1458	92.0242	2.5	0.0116	D	U											Q9EPC1	Alpha-parvin	5.7817	0	0	0.041242	E	A
Q6GQT9	Nodal modulator 1	8.59858	20.4243	2.4	0.00476	D	U											Q80YR5	Scaffold attachment factor B2	5.69453	0	0	0.015206	E	A
F8VQJ3	Laminin subunit gamma-1	50.597	121.613	2.4	0.00757	D	U											B9EHJ3	Tjp1 protein	5.3881	0	0	0.04087	E	A
P82198	Transforming growth factor-beta-induced protein ig-h3	11.2997	25.989	2.3	0.00939	D	U											O70475	UDP-glucose 6-dehydrogenase	5.3311	0	0	2.1e-05	E	A
Q03265	ATP synthase subunit alpha, mitochondrial	36.1765	81.7712	2.3	0.0178	D	U											Q3UYV9	Nuclear cap-binding protein subunit 1	5.27557	0	0	0.011369	E	A
O08553	Dihydropyrimidinase-related protein 2	16.8638	35.7458	2.1	0.000515	D	U											Q9QYB1	Chloride intracellular channel protein 4	5.0858	0	0	0.000327	E	A
Q8C2Q7	Heterogeneous nuclear ribonucleoprotein H1	58.7872	49.3552	0.8	3.32e-05	U	D											Q61166	Microtubule-associated protein RP/EB family member 1	5.07167	0	0	0.002124	E	A
P62878	E3 ubiquitin-protein ligase RBX1	4.78903	3.89392	0.8	0.0129	U	D											Q61699	Heat shock protein 105 kDa	5.05073	0	0	0.001086	E	A
P14733	Lamin-B1	47.228	23.4879	0.5	0.0479	U	D											Q9ESX5	H/ACA ribonucleoprotein complex subunit 4	5.01787	0	0	2.2e-05	E	A
A3KGU7	Spectrin alpha 2	108.716	40.602	0.4	0.0017	U	D											D3YUW8	Pogo transposable element with ZNF domain	5.00933	0	0	0.000738	E	A
P62259	14-3-3 protein epsilon	50.357	20.588	0.4	0.00419	U	D											A2AFQ0	HECT, UBA and WWE domain containing 1	4.97675	0	0	0.019355	E	A
Q6ZWV3	60S ribosomal protein L10	12.7466	4.51355	0.4	0.00928	U	D											F8VPU2	FERM, RhoGEF and pleckstrin domain-containing protein 1	4.95165	0	0	1.2e-05	E	A
Q62318	Transcription intermediary factor 1-beta	36.61	12.9813	0.4	0.0151	U	D											Q8BMQ2	General transcription factor 3C polypeptide 4	4.93027	0	0	0.019916	E	A
O88508	DNA (cytosine-5)-methyltransferase 3A	9.98145	3.50825	0.4	0.0181	U	D											Q3UQ28	Peroxidasin homolog	4.79068	0	0	0.010353	E	A
Q8VDM4	26S proteasome non-ATPase regulatory subunit 2	11.4935	4.65238	0.4	0.035	U	D											Q91ZW3	SWI/SNF-related matrix-associated actin-dependent regulator of chromatin subfamily A member 5	4.75657	0	0	1e-06	E	A
P13020	Isoform 2 of Gelsolin	18.8244	7.61185	0.4	0.0363	U	D											Q3U9G9	Lamin-B receptor	4.73588	0	0	0.00021	E	A
P35564	Calnexin	32.523	13.3259	0.4	0.0391	U	D											Q6ZQG1	MCG21756, isoform CRA_a (Fragment)	4.6964	0	0	0.00369	E	A
E9Q3M3	Dynactin subunit 1	5.18027	2.18735	0.4	0.0392	U	D											B2RQC6	Carbamoyl-phosphate synthetase 2, aspartate transcarbamylase, and dihydroorotase	4.69352	0	0	0.048937	E	A
Q62261	Spectrin beta chain, brain 1	77.8462	23.0913	0.3	2.65e-06	U	D											Q9Z315	U4/U6.U5 tri-snRNP-associated protein 1	4.64572	0	0	0.002108	E	A
P20152	Vimentin	166.997	44.7532	0.3	7.52e-06	U	D											Q569Z5	Probable ATP-dependent RNA helicase DDX46	4.61293	0	0	0.043333	E	A
Q01853	Transitional endoplasmic reticulum ATPase	45.0417	14.7088	0.3	5.73e-05	U	D											A2A9M5	Dedicator of cytokinesis 7	4.55072	0	0	4e-06	E	A
F8WHM5	Golgi apparatus protein 1 (Fragment)	22.7438	6.50593	0.3	0.00102	U	D											Q9CPN8	Insulin-like growth factor 2 mRNA-binding protein 3	4.52597	0	0	0.000357	E	A
Q99PV0	Pre-mRNA-processing-splicing factor 8	16.6284	5.14112	0.3	0.00212	U	D											E9Q390	Myoferlin	4.48922	0	0	9.8e-05	E	A
Q8VHM5	Heterogeneous nuclear ribonucleoprotein R	15.9159	4.81918	0.3	0.00365	U	D											Q6NXL1	Sec24 related gene family, member D (S. cerevisiae)	4.48173	0	0	0.006428	E	A
Q8VDD5	Myosin-9	86.1367	22.2523	0.3	0.00454	U	D											B1AX58	Plastin 3 (T-isoform)	4.47958	0	0	1.6e-05	E	A
Q61029	Lamina-associated polypeptide 2, isoforms beta/delta/epsilon/gamma	15.4489	5.01737	0.3	0.0046	U	D											Q91V89	Protein phosphatase 2, regulatory subunit B (B56), delta isoform	4.40932	0	0	0.014902	E	A
Q99JY9	Actin-related protein 3	13.5632	3.92782	0.3	0.00497	U	D											O54941	SWI/SNF-related matrix-associated actin-dependent regulator of chromatin subfamily E member 1	4.4061	0	0	0.019091	E	A
Q9JKR6	Hypoxia up-regulated protein 1	11.8426	3.22902	0.3	0.00574	U	D											P21619	Lamin-B2	4.31793	0	0	0.015752	E	A
P60843	Eukaryotic initiation factor 4A-I	23.2563	7.1279	0.3	0.0105	U	D											Q8K4B0	Metastasis-associated protein MTA1	4.30713	0	0	0	E	A
Q8BI84	Melanoma inhibitory activity protein 3	9.64117	2.44087	0.3	0.0121	U	D											Q64012	Isoform 1 of RNA-binding protein Raly	4.27765	0	0	0.005152	E	A
Q921M3	Splicing factor 3B subunit 3	17.803	4.9938	0.3	0.0135	U	D											G5E870	Thyroid hormone receptor interactor 12, isoform CRA_a	4.22525	0	0	0.004238	E	A
Q60715	Isoform 2 of Prolyl 4-hydroxylase subunit alpha-1	6.23308	1.68333	0.3	0.0167	U	D											P07214	SPARC	4.19163	0	0	0.003644	E	A
Q6PDI5	Proteasome-associated protein ECM29 homolog	5.41988	1.6833	0.3	0.0202	U	D											O08663	Methionine aminopeptidase 2	4.169	0	0	0.001926	E	A
P48036	Annexin A5	21.9005	5.899	0.3	0.0244	U	D											Q7TQ95	Protein lunapark	4.12307	0	0	4.5e-05	E	A
Q9WTM5	RuvB-like 2	9.33823	3.16627	0.3	0.0424	U	D											D3Z1X8	SWI/SNF complex subunit SMARCC1	4.10983	0	0	0.048571	E	A
F8WIT2	Annexin	64.821	12.3318	0.2	7e-05	U	D											O88291	Zinc finger protein 326	4.06332	0	0	0.00022	E	A
Q922R8	Protein disulfide-isomerase A6	38.3578	8.90697	0.2	8.41e-05	U	D											Q9Z1F9	SUMO-activating enzyme subunit 2	4.04093	0	0	0.000703	E	A
F8VPM4	Heterogeneous nuclear ribonucleoprotein U-like protein 2 (MLF1-associated nuclear protein)	15.7866	2.50172	0.2	0.000122	U	D											Q62059	Versican core protein	4.04083	0	0	0.000266	E	A
E9PVA8	Protein Gcn1l1	9.2833	1.83017	0.2	0.000269	U	D											Q9CSU0	Isoform 2 of Regulation of nuclear pre-mRNA domain-containing protein 1B	4.03925	0	0	0.023112	E	A
G3UW45	IQ motif containing GTPase activating protein 1, isoform CRA_c	26.0743	4.62723	0.2	0.00058	U	D											P84104	Isoform Short of Serine/arginine-rich splicing factor 3	3.99477	0	0	0.003124	E	A
Q9JIF7	Coatomer subunit beta	17.3883	4.07487	0.2	0.000643	U	D											Q8BGT7	Survival of motor neuron-related-splicing factor 30	3.99202	0	0	0.045887	E	A
G5E829	MCG13663, isoform CRA_a	9.44792	2.14377	0.2	0.00116	U	D											A2AGT5	Isoform 3 of Cytoskeleton-associated protein 5	3.92423	0	0	0.009536	E	A
D3YXK2	Scaffold attachment factor B1	13.0432	2.4793	0.2	0.00143	U	D											Q920B9	FACT complex subunit SPT16	3.92237	0	0	1.1e-05	E	A
P70168	Importin subunit beta-1	13.8467	2.21427	0.2	0.00297	U	D											P14685	26S proteasome non-ATPase regulatory subunit 3	3.89035	0	0	0.016702	E	A
Q6ZQ61	MCG121979, isoform CRA_c (Fragment)	22.3824	4.24592	0.2	0.00364	U	D											Q8K3G9	DCC-interacting protein 13-beta	3.82915	0	0	0.031178	E	A
Q9CW03	Structural maintenance of chromosomes protein 3	13.4416	2.7066	0.2	0.00447	U	D											P11881	Isoform 2 of Inositol 1,4,5-trisphosphate receptor type 1	3.82535	0	0	3e-05	E	A
Q7TPV4	Myb-binding protein 1A	15.5538	2.51567	0.2	0.00607	U	D											A2A7Q5	Leprecan 1	3.803	0	0	0.004946	E	A
P63101	14-3-3 protein zeta/delta	43.9603	9.00113	0.2	0.00656	U	D											A2AN08	Isoform 3 of E3 ubiquitin-protein ligase UBR4	3.79915	0	0	0.005562	E	A
Q8BK67	Protein RCC2	3.37962	0.557867	0.2	0.00767	U	D											E9Q580	Unconventional myosin-Ib	3.79025	0	0	0.013184	E	A
P27773	Protein disulfide-isomerase A3	83.9152	20.807	0.2	0.00865	U	D											P13864	DNA (cytosine-5)-methyltransferase 1	3.76828	0	0	0.002299	E	A
P57759	Endoplasmic reticulum resident protein 29	9.2563	1.7509	0.2	0.0117	U	D											B9EJ23	Cask protein	3.71303	0	0	0.000368	E	A
Q7M6Y3	Isoform 2 of Phosphatidylinositol-binding clathrin assembly protein	5.48207	1.11573	0.2	0.0119	U	D											Q3UDE2	Tubulin--tyrosine ligase-like protein 12	3.6541	0	0	0.017503	E	A
F6VW30	14-3-3 protein theta (Fragment)	44.4525	8.72133	0.2	0.0158	U	D											Q9CQ65	S-methyl-5'-thioadenosine phosphorylase	3.60368	0	0	0.010714	E	A
B1AZI6	THO complex subunit 2	2.80042	0.557867	0.2	0.0191	U	D											F8WHU5	Sister chromatid cohesion protein PDS5 homolog B	3.57328	0	0	0.003949	E	A
Q6P5F9	Exportin-1	6.04055	1.37898	0.2	0.0249	U	D											Q04750	DNA topoisomerase 1	3.55437	0	0	0.000311	E	A
Q3U111	Putative uncharacterized protein (Fragment)	11.0369	2.30877	0.2	0.0253	U	D											D1FNM8	Plasma membrane Ca++ transporting ATPase 4 variant x/e	3.49452	0	0	0.024887	E	A
P42932	T-complex protein 1 subunit theta	18.9896	4.57495	0.2	0.0259	U	D											P52875	Transmembrane protein 165	3.48585	0	0	0.046234	E	A
Q6P5E4	UDP-glucose:glycoprotein glucosyltransferase 1	12.6721	2.67798	0.2	0.0276	U	D											Q5FWK3	Rho GTPase-activating protein 1	3.47502	0	0	0.000739	E	A
B7ZNL2	Nap1l4 protein	4.38883	0.929783	0.2	0.0313	U	D											Q9ERG2	Striatin-3	3.4615	0	0	0.007403	E	A
P62192	26S protease regulatory subunit 4	6.59551	1.37898	0.2	0.0314	U	D											P58871	182 kDa tankyrase-1-binding protein	3.40743	0	0	0.006447	E	A
Q8VH51	Isoform 2 of RNA-binding protein 39	3.81745	0.8221	0.2	0.0351	U	D											P62301	40S ribosomal protein S13	3.37168	0	0	0.02845	E	A
P16406	Glutamyl aminopeptidase	8.86292	2.135	0.2	0.0397	U	D											P70297	Signal transducing adapter molecule 1	3.3242	0	0	0.038959	E	A
Q8JZN5	Acyl-CoA dehydrogenase family member 9, mitochondrial	2.94013	0.557867	0.2	0.046	U	D											Q9QY81	Nuclear pore membrane glycoprotein 210	3.267	0	0	0.04751	E	A
Q3UEB3	Isoform 2 of Poly(U)-binding-splicing factor PUF60	7.06712	1.65818	0.2	0.049	U	D											Q8C483	Seryl-aminoacyl-tRNA synthetase	3.25533	0	0	0.007029	E	A
Q921K2	Poly (ADP-ribose) polymerase family, member 1	8.486	1.66313	0.2	0.0497	U	D											O35639	Annexin A3	3.23423	0	0	0.007267	E	A
Q3UH59	Myosin, heavy polypeptide 10, non-muscle	42.345	5.3023	0.1	1.53e-08	U	D											G3UW73	MCG129639	3.21282	0	0	0.026242	E	A
Q8BG32	26S proteasome non-ATPase regulatory subunit 11	9.38528	0.919317	0.1	5.53e-06	U	D											Q8CJF7	Protein ELYS	3.20347	0	0	0.005357	E	A
P57780	Alpha-actinin-4	62.0815	6.51818	0.1	1.84e-05	U	D											O35286	Putative pre-mRNA-splicing factor ATP-dependent RNA helicase DHX15	3.13943	0	0	0.034209	E	A
D3YXG0	Protein Hmcn1	6.08002	0.743817	0.1	0.000147	U	D											Q9D828	Putative uncharacterized protein	3.13122	0	0	0.013685	E	A
Q9Z1X4	Isoform 3 of Interleukin enhancer-binding factor 3	26.0485	3.53288	0.1	0.000373	U	D											Q9EQU5	Isoform 2 of Protein SET	3.1258	0	0	0.035426	E	A
O55029	Coatomer subunit beta'	12.217	1.75183	0.1	0.000539	U	D											Q62448	Isoform 2 of Eukaryotic translation initiation factor 4 gamma 2	3.10435	0	0	0.00182	E	A
B2RUG7	Zinc finger RNA binding protein	7.02132	0.7284	0.1	0.000663	U	D											P46061	Ran GTPase-activating protein 1	3.0868	0	0	0.04594	E	A
Q7TPR4	Alpha-actinin-1	43.0388	5.37653	0.1	0.000724	U	D											E9PY90	cTAGE family member 5	3.04212	0	0	0.001413	E	A
Q9ERK4	Exportin-2	11.2057	1.49738	0.1	0.000771	U	D											E9PYI8	Ubiquitin carboxyl-terminal hydrolase	3.03548	0	0	0.008741	E	A
Q07113	Cation-independent mannose-6-phosphate receptor	9.84523	1.37898	0.1	0.00119	U	D											Q99LI7	Cleavage stimulation factor subunit 3	3.01198	0	0	0.007246	E	A
E9PVU0	Unconventional myosin-VI	8.8462	0.971183	0.1	0.00135	U	D											Q9R0E1	Procollagen-lysine,2-oxoglutarate 5-dioxygenase 3	2.99122	0	0	0.049481	E	A
Q9D6Z1	Nucleolar protein 56	6.9197	0.7284	0.1	0.00167	U	D											Q9JLI8	Squamous cell carcinoma antigen recognized by T-cells 3	2.96698	0	0	0.005434	E	A
Q9CWK8	Sorting nexin-2	4.7024	0.4856	0.1	0.00259	U	D											Q9QX47	Isoform 3 of Protein SON	2.95593	0	0	0.000201	E	A
Q3TXS7	26S proteasome non-ATPase regulatory subunit 1	10.5794	1.1793	0.1	0.00267	U	D											A2A654	Bromodomain PHD finger transcription factor	2.92272	0	0	0.016046	E	A
Q9D0F3	Protein ERGIC-53	9.79847	1.30168	0.1	0.00361	U	D											Q9DBR1	5'-3' exoribonuclease 2	2.87265	0	0	0.002871	E	A
Q8VHR5	Transcriptional repressor p66-beta	4.83587	0.557867	0.1	0.00455	U	D											O08579	Emerin	2.85838	0	0	0.000556	E	A
P56399	Ubiquitin carboxyl-terminal hydrolase 5	6.29355	0.675283	0.1	0.00989	U	D											Q8C8U0	Isoform 3 of Liprin-beta-1	2.84982	0	0	0.011774	E	A
P58281	Isoform 2 of Dynamin-like 120 kDa protein, mitochondrial	4.97112	0.743817	0.1	0.0105	U	D											Q9Z0Z4	Hephaestin	2.80056	0	0	0.00466	E	A
Q99K48	Non-POU domain-containing octamer-binding protein	7.2112	0.743817	0.1	0.0168	U	D											Q810B6	Ankyrin repeat and FYVE domain-containing protein 1	2.77792	0	0	0.012676	E	A
Q569Z6	Thyroid hormone receptor-associated protein 3	6.13545	0.919317	0.1	0.017	U	D											Q8BG51	Isoform 2 of Mitochondrial Rho GTPase 1	2.77685	0	0	0	E	A
Q9D1A2	Cytosolic non-specific dipeptidase	4.53668	0.4856	0.1	0.0186	U	D											P33434	72 kDa type IV collagenase	2.77652	0	0	0.031965	E	A
Q8VCM7	Fibrinogen gamma chain	9.45358	1.00802	0.1	0.02	U	D											E9QLK0	Ubiquitin carboxyl-terminal hydrolase	2.75027	0	0	0.037286	E	A
Q61553	Fascin	4.53117	0.450183	0.1	0.0377	U	D											Q9Z0H3	SWI/SNF-related matrix-associated actin-dependent regulator of chromatin subfamily B member 1	2.69547	0	0	0.008121	E	A
E9Q0N0	Intersectin-1	7.10488	0.919317	0.1	0.045	U	D											Q810A7	ATP-dependent RNA helicase DDX42	2.66662	0	0	0.049374	E	A
Q9CU62	Structural maintenance of chromosomes protein 1A	13.9133	1.23315	0.09	0.0177	U	D											E9QLK7	Transformation/transcription domain-associated protein	2.66222	0	0	0.020351	E	A
Q8BZF8	Phosphoglucomutase-like protein 5	7.59803	0.675283	0.09	0.0289	U	D											A2BE28	Isoform 2 of Protein LAS1 homolog	2.66215	0	0	0.000194	E	A
O35841	Apoptosis inhibitor 5	4.25505	0.371917	0.09	0.0493	U	D											O89001	Carboxypeptidase D	2.6186	0	0	0.00851	E	A
Q80WV6	Prmt1 protein	11.2311	0.929783	0.08	0.000357	U	D											P49718	DNA replication licensing factor MCM5	2.58298	0	0	0.015488	E	A
P32067	Lupus La protein homolog	9.54025	0.743817	0.08	0.000412	U	D											Q9CZC8	Secernin-1	2.53715	0	0	0.010456	E	A
P54823	Probable ATP-dependent RNA helicase DDX6	11.1788	0.929783	0.08	0.0237	U	D											P61222	ATP-binding cassette sub-family E member 1	2.53605	0	0	0.000335	E	A
Q3UID0	SWI/SNF complex subunit SMARCC2	5.14913	0.371917	0.07	0.00235	U	D											O08912	Polypeptide N-acetylgalactosaminyltransferase 1	2.52806	0	0	0.002143	E	A
E9Q5P4	Coatomer subunit gamma	7.86892	0.557867	0.07	0.00249	U	D											O35516	Isoform 2 of Neurogenic locus notch homolog protein 2	2.50897	0	0	0.017091	E	A
P97855	Ras GTPase-activating protein-binding protein 1	9.30638	0.675283	0.07	0.00841	U	D											Q8BMP6	Golgi resident protein GCP60	2.46528	0	0	0.006197	E	A
D3Z576	Filamin-C	15.4188	0.929783	0.06	5.42e-05	U	D											Q9QUR6	Prolyl endopeptidase	2.42177	0	0	0.011834	E	A
O35350	Calpain-1 catalytic subunit	6.29848	0.371917	0.06	0.000159	U	D											P33435	Collagenase 3	2.41497	0	0	0.04758	E	A
Q6IRU2	Tropomyosin alpha-4 chain	6.40892	0.371917	0.06	0.000313	U	D											P41245	Matrix metalloproteinase-9	2.4149	0	0	0.029073	E	A
P23116	Eukaryotic translation initiation factor 3 subunit A	7.161	0.450183	0.06	0.00513	U	D											Q61233	Plastin-2	2.41017	0	0	0.013256	E	A
Q8BKG3	Inactive tyrosine-protein kinase 7	13.5273	0.756017	0.06	0.00646	U	D											Q6P1H6	Isoform 2 of Ankyrin repeat and LEM domain-containing protein 2	2.38412	0	0	0.04972	E	A
Q9JIK5	Nucleolar RNA helicase 2	9.23608	0.557867	0.06	0.00773	U	D											Q9D824	Pre-mRNA 3'-end-processing factor FIP1	2.38412	0	0	0.04972	E	A
P35293	Ras-related protein Rab-18	9.61222	0.557867	0.06	0.0133	U	D											Q8VHE0	Translocation protein SEC63 homolog	2.3507	0	0	0.021934	E	A
P11983	T-complex protein 1 subunit alpha	16.722	0.756017	0.05	3.94e-05	U	D											Q9D554	Splicing factor 3A subunit 3	2.34168	0	0	0.009597	E	A
P10107	Annexin A1	20.2922	0.929783	0.05	0.000116	U	D											Q6P5D8	Structural maintenance of chromosomes flexible hinge domain-containing protein 1	2.24475	0	0	0.029065	E	A
Q9R0P9	Ubiquitin carboxyl-terminal hydrolase isozyme L1	7.47893	0.371917	0.05	0.00176	U	D											Q9JLM8	Serine/threonine-protein kinase DCLK1	2.24391	0	0	0.033494	E	A
Q76MZ3	Serine/threonine-protein phosphatase 2A 65 kDa regulatory subunit A alpha isoform	13.7358	0.675283	0.05	0.0106	U	D											A2AWT7	Nucleolar transcription factor 1 (Upstream binding transcription factor, RNA polymerase I, isoform CRA_b)	2.21834	0	0	0.030774	E	A
A2AU91	Transformation related protein 53 binding protein 1	8.94815	0.371917	0.04	1.62e-06	U	D											P17563	Selenium-binding protein 1	2.199	0	0	0.024643	E	A
O08810	116 kDa U5 small nuclear ribonucleoprotein component	13.882	0.557867	0.04	3.65e-06	U	D											Q9QXK3	Isoform 4 of Coatomer subunit gamma-2	2.17617	0	0	0.001323	E	A
Q6P4T2	Activating signal cointegrator 1 complex subunit 3-like 1	10.594	0.371917	0.04	0.000199	U	D											G3X928	Sec23 interacting protein, isoform CRA_c	2.15797	0	0	0.000735	E	A
P21107	Isoform 2 of Tropomyosin alpha-3 chain	20.7421	0.900383	0.04	0.000697	U	D											Q3TPM3	Cullin-1 (Fragment)	2.15602	0	0	0.002275	E	A
Q7TMK9	Heterogeneous nuclear ribonucleoprotein Q	22.455	0.900383	0.04	0.00234	U	D											Q9JJH1	Ribonuclease 4	2.14638	0	0	0.030956	E	A
P51942	Cartilage matrix protein	74.1672	2.69135	0.04	0.00921	U	D											A2BDX0	Activity-dependent neuroprotective protein	2.12492	0	0	0.035705	E	A
O88685	26S protease regulatory subunit 6A	13.7346	0.557867	0.04	0.0139	U	D											Q9ER00	Syntaxin-12	2.03402	0	0	0.02017	E	A
P14211	Calreticulin	40.3793	1.35057	0.03	2.74e-06	U	D											A2AQA7	Aquarius	1.97667	0	0	0.008155	E	A
B1ARU4	Microtubule-actin crosslinking factor 1	16.1796	0.557867	0.03	6.02e-05	U	D											P11688	Integrin alpha-5	1.94132	0	0	0.023404	E	A
Q9CQV8	14-3-3 protein beta/alpha	32.3671	1.11573	0.03	0.000373	U	D											Q9D4H8	Cullin-2	1.93897	0	0	0.01276	E	A
Q61830	Macrophage mannose receptor 1	11.1547	0.371917	0.03	0.000485	U	D											Q8VEE4	Replication protein A 70 kDa DNA-binding subunit	1.93203	0	0	0.03449	E	A
Q8CI94	Glycogen phosphorylase, brain form	21.9982	0.675283	0.03	0.00691	U	D											Q3UHK6	Isoform 3 of Teneurin-4	1.92182	0	0	0.008922	E	A
P02772	Alpha-fetoprotein	26.3674	0.4856	0.02	0.00274	U	D											O54984	ATPase Asna1	1.91163	0	0	0.004439	E	A
																		Q9R0R1	Melanotransferrin	1.89477	0	0	0.01604	E	A
																		Q61035	Histidyl-tRNA synthetase, cytoplasmic	1.84678	0	0	0.021338	E	A
																		Q8CCJ3	E3 UFM1-protein ligase 1	1.83063	0	0	0.049855	E	A
																		Q9Z277	Tyrosine-protein kinase BAZ1B	1.80713	0	0	0.029047	E	A
																		D3YYF2	Protein polybromo-1 (Fragment)	1.7904	0	0	0.009985	E	A
																		G5E8K5	Ankyrin 3, epithelial, isoform CRA_c	1.75288	0	0	0.013621	E	A
																		Q8BUK6	Protein Hook homolog 3	1.73758	0	0	0.014142	E	A
																		Q8BUR4	Dedicator of cytokinesis protein 1	1.73378	0	0	0.037215	E	A
																		Q6PE01	U5 small nuclear ribonucleoprotein 40 kDa protein	1.72568	0	0	0.012782	E	A
																		Q8K4P0	Putative WDC146	1.70292	0	0	0.006458	E	A
																		Q8VCB1	Nucleoporin NDC1	1.7019	0	0	0.045823	E	A
																		F6RJC1	Teneurin-3 (Fragment)	1.68914	0	0	0.018141	E	A
																		Q8CJ40	Isoform 3 of Rootletin	1.68652	0	0	0.046014	E	A
																		Q8K1R7	Serine/threonine-protein kinase Nek9	1.68612	0	0	0.007618	E	A
																		Q8JZX4	Splicing factor 45	1.68417	0	0	0.049602	E	A
																		P97311	DNA replication licensing factor MCM6	1.67258	0	0	0.009902	E	A
																		Q7TT37	Elongator complex protein 1	1.66662	0	0	0.017985	E	A
																		Q9CQF0	39S ribosomal protein L11, mitochondrial	1.6269	0	0	0.01769	E	A
																		F8VQ06	Latent-transforming growth factor beta-binding protein 3	1.61925	0	0	0.046615	E	A
																		A3KGB4	TBC1 domain family member 8B	1.61908	0	0	0.015269	E	A
																		Q3UMY5	Isoform 3 of Echinoderm microtubule-associated protein-like 4	1.60008	0	0	0.047612	E	A
																		E9PYU6	Baculoviral IAP repeat-containing protein 6 (EC 6.3.2.-) (BIR repeat-containing ubiquitin-conjugating enzyme) (BRUCE) (Ubiquitin-conjugating BIR domain enzyme apollon) (APOLLON)	1.57772	0	0	0.007368	E	A
																		Q8BP27	Isoform 2 of Swi5-dependent recombination DNA repair protein 1 homolog	1.56507	0	0	0.00974	E	A
																		Q9QYF9	Protein NDRG3	1.53725	0	0	0.046349	E	A
																		A2AWA9	Rab GTPase-activating protein 1	1.52377	0	0	0.049683	E	A
																		Q9CZU3	Superkiller viralicidic activity 2-like 2	1.51237	0	0	0.011193	E	A
																		Q99KI3	Transmembrane protein 111	1.51005	0	0	0.049009	E	A
																		F8WGT2	Transmembrane protein 209	1.50653	0	0	0.007419	E	A
																		B1AT03	DNA ligase	1.49943	0	0	0.000291	E	A
																		E9QP99	Golgin subfamily A member 3	1.44372	0	0	0.045996	E	A
																		F6TLV3	Fibronectin type-III domain-containing protein 3A (Fragment)	1.34538	0	0	0.047293	E	A
																		Q8K366	Exosc10 protein	1.33263	0	0	0.01316	E	A
																		P51432	1-phosphatidylinositol-4,5-bisphosphate phosphodiesterase beta-3	1.33157	0	0	0.015869	E	A
																		Q9R0A0	Peroxisomal membrane protein PEX14	1.32466	0	0	0.018525	E	A
																		E9QKR1	Protein enabled homolog	1.30017	0	0	0.048099	E	A
																		P61226	Ras-related protein Rap-2b	1.27109	0	0	0.010346	E	A
																		O08759	Ubiquitin-protein ligase E3A	1.2702	0	0	0.007663	E	A
																		Q9CU65	Zinc finger MYM-type protein 2	1.26873	0	0	0.049197	E	A
																		Q920L1	Fatty acid desaturase 1	1.26273	0	0	0.045939	E	A
																		F7AC41	Protein Pus7 (Fragment)	1.18008	0	0	0.049181	E	A
																		Q91YN9	BAG family molecular chaperone regulator 2	1.16509	0	0	0.015518	E	A
																		Q8BFP9	[Pyruvate dehydrogenase [lipoamide]] kinase isozyme 1, mitochondrial	0.92925	0	0	0.046167	E	A
																		Q3TW27	TH1-like homolog (Drosophila)	0.905567	0	0	0.049776	E	A
																		P07742	Ribonucleoside-diphosphate reductase large subunit	0.881083	0	0	0.049048	E	A
																		Q8BY87	Ubiquitin carboxyl-terminal hydrolase 47	0.761867	0	0	0.049682	E	A

## Sheet: P14 vs P30
Key Legend: D - Down-regulated; U - Up-regulated; A - Absent; E - Exclusive
Accession Number	Protein ID	P14 Mean Normalized Spectral Count	P30 Mean Normalized Spectral Count	P14/P30 Fold Change	p-value P14 vs P30	P14	P30		Accession Number	Protein ID	P14 Mean Normalized Spectral Count	P30 Mean Normalized Spectral Count	P14/P30 Fold Change	p-value P14 vs P30	P14	P30		Accession Number	Protein ID	P14 Mean Normalized Spectral Count	P30 Mean Normalized Spectral Count	P14/P30 Fold Change	p-value P14 vs P30	P14	P30
P03995	Glial fibrillary acidic protein	1.12547	62.5397	56	0.000531878	D	U		P07759	Serine protease inhibitor A3K	0	7.66563	INF	0.0449727	A	E		Q61576	Peptidyl-prolyl cis-trans isomerase FKBP10	14.5735	0	0	0.00450513	E	A
P00920	Carbonic anhydrase 2	0.4856	4.3193	8.9	0.0346287	D	U		P09803	Cadherin-1	0	3.4396	INF	0.031358	A	E
Q9JI59	Junctional adhesion molecule B	0.557867	4.5584	8.2	0.0404901	D	U		P56564	Excitatory amino acid transporter 1	0	19.2783	INF	0.0224141	A	E
P97370	Sodium/potassium-transporting ATPase subunit beta-3	2.476	20.1451	8.1	0.013441	D	U		Q99PU5	Long-chain-fatty-acid--CoA ligase ACSBG1	0	3.71293	INF	0.0186313	A	E
P17879	Heat shock 70 kDa protein 1B	3.01668	14.3625	4.8	0.0198943	D	U		Q99K67	Alpha-aminoadipic semialdehyde synthase, mitochondrial	0	4.45235	INF	0.00928219	A	E
P21279	Guanine nucleotide-binding protein G(q) subunit alpha	2.75847	9.71428	3.5	0.0297586	D	U
Q8BGR2	Leucine-rich repeat-containing protein 8D	2.7799	9.43343	3.4	0.00730552	D	U
Q61598	Rab GDP dissociation inhibitor beta	4.07582	12.9005	3.2	0.0248102	D	U
P60202	Myelin proteolipid protein	19.0496	59.9498	3.1	0.000148625	D	U
Q62433	Protein NDRG1	10.9368	28.0585	2.6	0.0424859	D	U
P47738	Aldehyde dehydrogenase, mitochondrial	18.7468	49.0262	2.6	0.0249475	D	U
Q6PIE5	Sodium/potassium-transporting ATPase subunit alpha-2	48.5817	119.904	2.5	0.000360811	D	U
Q8VCE0	ATPase, Na+/K+ transporting, alpha 3 polypeptide	67.3832	155.463	2.3	0.000984477	D	U
Q8VDN2	Sodium/potassium-transporting ATPase subunit alpha-1	44.7292	104.536	2.3	0.000264187	D	U
Q99KI0	Aconitate hydratase, mitochondrial	32.7215	63.9017	2	0.0365328	D	U
P19137	Laminin subunit alpha-1	26.5143	43.96	1.7	0.00463144	D	U
O08553	Dihydropyrimidinase-related protein 2	35.7458	22.2762	0.6	0.008959	U	D
P19324	Serpin H1	38.698	13.3067	0.3	0.00283395	U	D
O55128	Histone deacetylase complex subunit SAP18	10.7692	0.60005	0.06	0.00743164	U	D

## Sheet: P3 vs P30
Key Legend: D - Down-regulated; U - Up-regulated; A - Absent; E - Exclusive
Accession Number	Protein ID	P3 Mean Normalized Spectral Count	P30 Mean Spectral Counts	P3/P30 Fold Change	p-value P3 vs P30	P3	P30		Accession Number	Protein ID	P3 Mean Normalized Spectral Count	P30 Mean Normalized Spectral Count	P3/P30 Fold Change	p-value P3 vs P30	P3	P30		Accession Number	Protein ID	P3 Mean Normalized Spectral Count	P30 Mean Normalized Spectral Count	P3/P30 Fold Change	p-value P3 vs P30	P3	P30
P02089	Hemoglobin subunit beta-2	55.0342	140.3	2.5	0.0141948	D	U		Q3TW27	TH1-like homolog (Drosophila)	0.905567	0	0	0.0497763	E	A		P62631	Elongation factor 1-alpha 2	0	20.706	INF	0.0179006	A	E
Q8VDN2	Sodium/potassium-transporting ATPase subunit alpha-1	53.9447	104.536	1.9	0.00129987	D	U		Q6P1H6	Isoform 2 of Ankyrin repeat and LEM domain-containing protein 2	2.38412	0	0	0.0497197	E	A		Q6GQT1	Alpha-2-macroglobulin-P	0	11.5082	INF	0.00268354	A	E
F8VQJ3	Laminin subunit gamma-1	50.597	154.641	3.1	0.000266016	D	U		Q9D824	Pre-mRNA 3'-end-processing factor FIP1	2.38412	0	0	0.0497197	E	A		P19221	Prothrombin	0	10.6775	INF	0.0232292	A	E
Q8VCE0	ATPase, Na+/K+ transporting, alpha 3 polypeptide	43.2348	155.463	3.6	8.79629e-05	D	U		A2AWA9	Rab GTPase-activating protein 1	1.52377	0	0	0.0496829	E	A		Q5ICG5	Acyl-CoA synthetase long-chain family member 6	0	9.38482	INF	0.0269116	A	E
Q6PIE5	Sodium/potassium-transporting ATPase subunit alpha-2	39.2553	119.904	3.1	0.000102151	D	U		Q8BY87	Ubiquitin carboxyl-terminal hydrolase 47	0.761867	0	0	0.0496823	E	A		P17809	Solute carrier family 2, facilitated glucose transporter member 1	0	8.3873	INF	0.0448819	A	E
P48962	ADP/ATP translocase 1	38.8535	113.969	2.9	0.00366893	D	U		Q8JZX4	Splicing factor 45	1.68417	0	0	0.0496024	E	A		P22599	Alpha-1-antitrypsin 1-2	0	5.81277	INF	0.0148311	A	E
E9QN70	Laminin subunit beta-1	35.9272	94.9292	2.6	3.33087e-05	D	U		Q9R0E1	Procollagen-lysine,2-oxoglutarate 5-dioxygenase 3	2.99122	0	0	0.0494806	E	A		Q99K67	Alpha-aminoadipic semialdehyde synthase, mitochondrial	0	4.45235	INF	0.00928219	A	E
P08551	Neurofilament light polypeptide	32.2129	130.415	4	2.18593e-05	D	U		Q810A7	ATP-dependent RNA helicase DDX42	2.66662	0	0	0.0493736	E	A		P00920	Carbonic anhydrase 2	0	4.3193	INF	0.0164747	A	E
Q99KI0	Aconitate hydratase, mitochondrial	29.2135	63.9017	2.2	0.0190189	D	U		Q9CU65	Zinc finger MYM-type protein 2	1.26873	0	0	0.0491973	E	A		Q99PU5	Long-chain-fatty-acid--CoA ligase ACSBG1	0	3.71293	INF	0.0186313	A	E
F8VQ43	Laminin subunit alpha-2 (Laminin M chain) (Laminin-12 subunit alpha) (Laminin-2 subunit alpha) (Laminin-4 subunit alpha) (Merosin heavy chain)	26.8757	152.333	5.7	0.000371936	D	U		F7AC41	Protein Pus7 (Fragment)	1.18008	0	0	0.0491814	E	A
Q8BMS1	Trifunctional enzyme subunit alpha, mitochondrial	22.3312	48.4088	2.2	0.0275961	D	U		P07742	Ribonucleoside-diphosphate reductase large subunit	0.881083	0	0	0.0490482	E	A
P29699	Alpha-2-HS-glycoprotein	20.4098	207.468	10	0.0124906	D	U		Q99KI3	Transmembrane protein 111	1.51005	0	0	0.0490087	E	A
P08553	Neurofilament medium polypeptide	18.3496	40.011	2.2	0.0219816	D	U		B2RQC6	Carbamoyl-phosphate synthetase 2, aspartate transcarbamylase, and dihydroorotase	4.69352	0	0	0.048937	E	A
P51881	ADP/ATP translocase 2	15.5475	52.4215	3.4	0.000364769	D	U		D3Z1X8	SWI/SNF complex subunit SMARCC1	4.10983	0	0	0.0485706	E	A
G3X8Q5	Ceruloplasmin, isoform CRA_a	12.9654	30.0375	2.3	0.0175838	D	U		E9QKR1	Protein enabled homolog	1.30017	0	0	0.0480992	E	A
P16330	2',3'-cyclic-nucleotide 3'-phosphodiesterase	12.4977	144.598	12	8.60472e-05	D	U		P33435	Collagenase 3	2.41497	0	0	0.0475798	E	A
A2ASQ1	Isoform 3 of Agrin	12.2919	33.4605	2.7	0.0127742	D	U		Q9QY81	Nuclear pore membrane glycoprotein 210	3.267	0	0	0.0475098	E	A
P40142	Transketolase	12.2052	41.1532	3.4	0.00165644	D	U		F6TLV3	Fibronectin type-III domain-containing protein 3A (Fragment)	1.34538	0	0	0.0472933	E	A
P82198	Transforming growth factor-beta-induced protein ig-h3	11.2997	27.5838	2.4	0.00430183	D	U		F8VQ06	Latent-transforming growth factor beta-binding protein 3	1.61925	0	0	0.0466148	E	A
P10852	4F2 cell-surface antigen heavy chain	10.9132	43.3827	4	0.0148655	D	U		D3Z0F5	COP9 signalosome complex subunit 6	4.8692	0	0	0.0465905	E	A
Q62507	Cochlin	9.7919	779.7	80	0.0056308	D	U		Q9QYF9	Protein NDRG3	1.53725	0	0	0.0463485	E	A
G3X9B8	Erythrocyte protein band 4.1-like 2, isoform CRA_b	8.80853	32.8675	3.7	0.00620685	D	U		P52875	Transmembrane protein 165	3.48585	0	0	0.0462338	E	A
G5E902	MCG10343, isoform CRA_b	6.27265	28.8811	4.6	0.0417491	D	U		Q8BFP9	[Pyruvate dehydrogenase [lipoamide]] kinase isozyme 1, mitochondrial	0.92925	0	0	0.0461673	E	A
P28654	Decorin	6.24793	23.7526	3.8	0.0473717	D	U		Q9JJU8	SH3 domain-binding glutamic acid-rich-like protein	2.85712	0	0	0.0460453	E	A
Q8BH59	Calcium-binding mitochondrial carrier protein Aralar1	5.50298	33.9952	6.2	0.000741441	D	U		Q8CJ40	Isoform 3 of Rootletin	1.68652	0	0	0.0460144	E	A
E9QQ57	Periaxin	5.17042	210.433	41	1.27413e-05	D	U		E9QP99	Golgin subfamily A member 3	1.44372	0	0	0.0459963	E	A
P97449	Aminopeptidase N	5.02377	23.539	4.7	0.0467029	D	U		P46061	Ran GTPase-activating protein 1	3.0868	0	0	0.0459396	E	A
P19246	Neurofilament heavy polypeptide	4.84872	37.0542	7.6	0.000176483	D	U		Q920L1	Fatty acid desaturase 1	1.26273	0	0	0.0459394	E	A
P27573	Myelin protein P0	4.75875	175.798	37	0.00129529	D	U		Q8BGT7	Survival of motor neuron-related-splicing factor 30	3.99202	0	0	0.0458869	E	A
P97370	Sodium/potassium-transporting ATPase subunit beta-3	4.61852	20.1451	4.4	0.0307469	D	U		Q8VCB1	Nucleoporin NDC1	1.7019	0	0	0.0458227	E	A
P14094	Sodium/potassium-transporting ATPase subunit beta-1	4.48547	38.0303	8.5	0.000669841	D	U		P55264	Isoform Short of Adenosine kinase	2.8052	0	0	0.0441395	E	A
Q9EQ20	Methylmalonate-semialdehyde dehydrogenase [acylating], mitochondrial	4.41787	22.2882	5	0.0400541	D	U		Q5SF07	Insulin-like growth factor 2 mRNA-binding protein 2	4.67202	0	0	0.0437406	E	A
P70663	SPARC-like protein 1	4.34197	73.982	17	0.0301276	D	U		Q9D1Q6	Endoplasmic reticulum resident protein 44	6.44917	0	0	0.0415442	E	A
Q9JHI5	Isovaleryl-CoA dehydrogenase, mitochondrial	4.07727	19.8285	4.9	0.00927551	D	U		Q6ZQ08	Isoform 4 of CCR4-NOT transcription complex subunit 1	4.66483	0	0	0.0376883	E	A
Q8BJD1	Inter-alpha-trypsin inhibitor heavy chain H5	3.96055	26.492	6.7	0.00585516	D	U		E9QLK0	Ubiquitin carboxyl-terminal hydrolase	2.75027	0	0	0.0372855	E	A
P03995	Glial fibrillary acidic protein	3.38773	62.5397	18	0.000759264	D	U		Q8BUR4	Dedicator of cytokinesis protein 1	1.73378	0	0	0.0372149	E	A
Q9CZU6	Citrate synthase, mitochondrial	3.36497	14.3256	4.3	0.0117697	D	U		A2BDX0	Activity-dependent neuroprotective protein	2.12492	0	0	0.0357048	E	A
Q9CQ92	Mitochondrial fission 1 protein	3.26797	10.4202	3.2	0.0422441	D	U		Q3TJZ6	Protein FAM98A	1.29208	0	0	0.0356451	E	A
Q9D0M5	Dynein light chain 2, cytoplasmic	3.26133	21.8155	6.7	0.0264291	D	U		Q9EQU5	Isoform 2 of Protein SET	1.58382	0	0	0.0354259	E	A
O35598	Disintegrin and metalloproteinase domain-containing protein 10	3.20792	10.1966	3.2	0.0385649	D	U		Q99PB4	Mage-d2	6.30062	0	0	0.0349051	E	A
O08599	Isoform 2 of Syntaxin-binding protein 1	3.16758	12.9556	4.1	0.0134061	D	U		Q8VEE4	Replication protein A 70 kDa DNA-binding subunit	1.93203	0	0	0.0344896	E	A
Q62433	Protein NDRG1	2.71628	28.0585	10	0.00279869	D	U		Q921W2	Tial1 cytotoxic granule-associated RNA binding protein-like 1, isoform CRA_a	2.74958	0	0	0.0338583	E	A
Q00623	Apolipoprotein A-I	2.47177	16.0975	6.5	0.020912	D	U		Q9JLM8	Serine/threonine-protein kinase DCLK1	2.24391	0	0	0.0334936	E	A
Q64521	Glycerol-3-phosphate dehydrogenase, mitochondrial	2.33683	14.1578	6.1	0.0306492	D	U		P33434	72 kDa type IV collagenase	2.77652	0	0	0.0319651	E	A
P51910	Apolipoprotein D	2.23043	39.7235	18	0.0153253	D	U		Q9JJH1	Ribonuclease 4	2.14638	0	0	0.0309558	E	A
Q80YN3	Breast carcinoma-amplified sequence 1 homolog	2.21448	55.2287	25	0.0041275	D	U		A2AWT7	Nucleolar transcription factor 1 (Upstream binding transcription factor, RNA polymerase I, isoform CRA_b)	2.21834	0	0	0.0307739	E	A
Q9DCM2	Glutathione S-transferase kappa 1	1.99937	8.431	4.2	0.0360076	D	U		Q9DBG5	Perilipin-3	2.27693	0	0	0.0291376	E	A
P15105	Glutamine synthetase	1.43128	26.9098	19	0.00138616	D	U		P41245	Matrix metalloproteinase-9	2.4149	0	0	0.0290725	E	A
D3Z041	Long-chain-fatty-acid--CoA ligase 1	1.41359	9.72477	6.9	0.0207772	D	U		Q9Z277	Tyrosine-protein kinase BAZ1B	1.80713	0	0	0.0290467	E	A
Q8K482	EMILIN-2	1.31392	83.5287	64	4.71279e-08	D	U		Q9D1D4	Transmembrane emp24 domain-containing protein 10	6.17098	0	0	0.0290045	E	A
D3Z7P3	Glutaminase kidney isoform, mitochondrial (GLS) (EC 3.5.1.2)	1.27955	10.6951	8.4	0.0123536	D	U		Q9D662	Protein transport protein Sec23B	4.82887	0	0	0.0266526	E	A
P63213	Guanine nucleotide-binding protein G(I)/G(S)/G(O) subunit gamma-2	1.19305	18.0554	15	0.00272957	D	U		Q5SUH6	Clathrin interactor 1	3.04243	0	0	0.026382	E	A
P62761	Visinin-like protein 1	1.08318	16.551	15	0.0457991	D	U		P62334	26S protease regulatory subunit 10B	3.01942	0	0	0.0249968	E	A
Q5SYD0	Myosin-Id	0.987967	7.92425	8	0.0113731	D	U		D1FNM8	Plasma membrane Ca++ transporting ATPase 4 variant x/e	3.49452	0	0	0.0248868	E	A
Q8BGR2	Leucine-rich repeat-containing protein 8D	0.549283	9.43343	17	0.000628846	D	U		P17563	Selenium-binding protein 1	2.199	0	0	0.0246427	E	A
Q9JI59	Junctional adhesion molecule B	0.39485	4.5584	12	0.0321464	D	U		Q62419	Endophilin-A2	6.11018	0	0	0.0242134	E	A
P07758	Alpha-1-antitrypsin 1-1	0.330617	12.2602	37	0.0463374	D	U		P11688	Integrin alpha-5	1.94132	0	0	0.0234044	E	A
P60202	Myelin proteolipid protein	0.328033	59.9498	180	1.95978e-06	D	U		Q9CSU0	Isoform 2 of Regulation of nuclear pre-mRNA domain-containing protein 1B	4.03925	0	0	0.0231124	E	A
P17879	Heat shock 70 kDa protein 1B	0.305083	14.3625	47	0.00425898	D	U		Q8VHE0	Translocation protein SEC63 homolog	2.3507	0	0	0.021934	E	A
E0CXN5	Glycerol-3-phosphate dehydrogenase [NAD(+)], cytoplasmic	0.305083	6.62657	22	0.0394392	D	U		Q61035	Histidyl-tRNA synthetase, cytoplasmic	1.84678	0	0	0.0213384	E	A
Q61711	Bone sialoprotein 2	0.228817	46.2515	200	0.0132022	D	U		E9QLK7	Transformation/transcription domain-associated protein	2.66222	0	0	0.0203508	E	A
P19137	Laminin subunit alpha-1	0.197433	43.96	220	2.2911e-07	D	U		Q9ER00	Syntaxin-12	2.03402	0	0	0.0201699	E	A
P20152	Vimentin	166.997	37.5727	0.2	3.78037e-06	U	D		Q61553	Fascin	4.53117	0	0	0.0199272	E	A
Q8VDD5	Myosin-9	86.1367	11.4906	0.1	0.00121924	U	D		Q8BMQ2	General transcription factor 3C polypeptide 4	4.93027	0	0	0.0199155	E	A
P27773	Protein disulfide-isomerase A3	83.9152	31.3408	0.4	0.029143	U	D		O54941	SWI/SNF-related matrix-associated actin-dependent regulator of chromatin subfamily E member 1	4.4061	0	0	0.0190914	E	A
Q62261	Spectrin beta chain, brain 1	77.8462	28.8882	0.4	1.02239e-05	U	D		Q9R0A0	Peroxisomal membrane protein PEX14	1.32466	0	0	0.0185253	E	A
P51942	Cartilage matrix protein	74.1672	0.60005	0.008	0.00745424	U	D		P53564	Isoform 3 of Homeobox protein cut-like 1	4.5836	0	0	0.0182504	E	A
F8WIT2	Annexin	64.821	11.4933	0.2	5.88735e-05	U	D		F6RJC1	Teneurin-3 (Fragment)	1.68914	0	0	0.0181411	E	A
P57780	Alpha-actinin-4	62.0815	15.8898	0.3	0.000140514	U	D		Q7TT37	Elongator complex protein 1	1.66662	0	0	0.017985	E	A
Q8C2Q7	Heterogeneous nuclear ribonucleoprotein H1	58.7872	17.0813	0.3	2.01639e-05	U	D		Q9CQF0	39S ribosomal protein L11, mitochondrial	1.6269	0	0	0.0176903	E	A
Q61555	Fibrillin-2	55.8332	15.291	0.3	0.0155885	U	D		Q3UDE2	Tubulin--tyrosine ligase-like protein 12	3.6541	0	0	0.0175028	E	A
P19324	Serpin H1	52.7543	13.3067	0.3	3.76933e-05	U	D		Q9Z247	Peptidyl-prolyl cis-trans isomerase FKBP9	4.016	0	0	0.0173353	E	A
P62259	14-3-3 protein epsilon	50.357	13.848	0.3	0.000710009	U	D		O35516	Isoform 2 of Neurogenic locus notch homolog protein 2	2.50897	0	0	0.017091	E	A
P14733	Lamin-B1	47.228	16.6986	0.4	0.00984616	U	D		Q8BGD9	Eukaryotic translation initiation factor 4B	7.05985	0	0	0.0169702	E	A
Q01853	Transitional endoplasmic reticulum ATPase	45.0417	17.0251	0.4	0.000134485	U	D		P14685	26S proteasome non-ATPase regulatory subunit 3	3.89035	0	0	0.0167023	E	A
Q7TPR4	Alpha-actinin-1	43.0388	15.3048	0.4	0.00922354	U	D		Q6P8X1	Sorting nexin-6	5.81262	0	0	0.0166857	E	A
Q3UH59	Myosin, heavy polypeptide 10, non-muscle	42.345	1.41243	0.03	3.87343e-09	U	D		A2A654	Bromodomain PHD finger transcription factor	2.92272	0	0	0.0160465	E	A
P14211	Calreticulin	40.3793	3.77178	0.09	5.97196e-06	U	D		Q9R0R1	Melanotransferrin	1.89477	0	0	0.01604	E	A
P08113	Endoplasmin	39.8305	9.76678	0.2	0.0171594	U	D		P51432	1-phosphatidylinositol-4,5-bisphosphate phosphodiesterase beta-3	1.33157	0	0	0.0158686	E	A
Q922R8	Protein disulfide-isomerase A6	38.3578	7.7959	0.2	5.62061e-05	U	D		O54890	Integrin beta-3	4.17082	0	0	0.0158258	E	A
Q62318	Transcription intermediary factor 1-beta	36.61	6.78405	0.2	0.00259655	U	D		P21619	Lamin-B2	4.31793	0	0	0.0157517	E	A
Q8BGJ5	MCG13402, isoform CRA_a	33.0695	8.15225	0.2	0.0161802	U	D		Q91YN9	BAG family molecular chaperone regulator 2	1.16509	0	0	0.0155179	E	A
P35564	Calnexin	32.523	6.29908	0.2	0.00475177	U	D		P49718	DNA replication licensing factor MCM5	2.58298	0	0	0.015488	E	A
Q9CQV8	14-3-3 protein beta/alpha	32.3671	15.682	0.5	0.0459048	U	D		A3KGB4	TBC1 domain family member 8B	1.61908	0	0	0.0152694	E	A
G3UW45	IQ motif containing GTPase activating protein 1, isoform CRA_c	26.0743	13.8554	0.5	0.0411931	U	D		Q80YR5	Scaffold attachment factor B2	5.69453	0	0	0.0152056	E	A
Q9Z1X4	Isoform 3 of Interleukin enhancer-binding factor 3	26.0485	3.32843	0.1	0.000340684	U	D		Q91V89	Protein phosphatase 2, regulatory subunit B (B56), delta isoform	4.40932	0	0	0.0149023	E	A
Q8VDJ3	Vigilin	24.9742	8.69933	0.3	0.019361	U	D		Q8BUK6	Protein Hook homolog 3	1.73758	0	0	0.0141415	E	A
P60843	Eukaryotic initiation factor 4A-I	23.2563	0.975317	0.04	0.000733845	U	D		Q9D828	Putative uncharacterized protein	3.13122	0	0	0.0136851	E	A
P26231	Catenin alpha-1	22.917	10.6387	0.5	0.0276163	U	D		G5E8K5	Ankyrin 3, epithelial, isoform CRA_c	1.75288	0	0	0.0136209	E	A
F8WHM5	Golgi apparatus protein 1 (Fragment)	22.7438	4.93453	0.2	0.000425095	U	D		Q61233	Plastin-2	2.41017	0	0	0.0132558	E	A
Q7TMK9	Heterogeneous nuclear ribonucleoprotein Q	22.455	1.64783	0.07	0.00314524	U	D		Q8K366	Exosc10 protein	1.33263	0	0	0.0131601	E	A
Q6ZQ61	MCG121979, isoform CRA_c (Fragment)	22.3824	2.97803	0.1	0.0020695	U	D		Q6PE01	U5 small nuclear ribonucleoprotein 40 kDa protein	1.72568	0	0	0.0127819	E	A
P48036	Annexin A5	21.9005	5.34797	0.2	0.0197295	U	D		Q9D4H8	Cullin-2	1.93897	0	0	0.01276	E	A
P21107	Isoform 2 of Tropomyosin alpha-3 chain	20.7421	1.2001	0.06	0.000803939	U	D		Q9QUR6	Prolyl endopeptidase	2.42177	0	0	0.0118344	E	A
P10107	Annexin A1	20.2922	0.60005	0.03	9.71596e-05	U	D		Q8C8U0	Isoform 3 of Liprin-beta-1	2.84982	0	0	0.0117735	E	A
Q9Z204	Isoform C1 of Heterogeneous nuclear ribonucleoproteins C1/C2	20.2175	0.800067	0.04	5.76865e-07	U	D		Q3UYV9	Nuclear cap-binding protein subunit 1	5.27557	0	0	0.0113685	E	A
P62242	40S ribosomal protein S8	20.1704	6.74967	0.3	0.0362017	U	D		Q9CZU3	Superkiller viralicidic activity 2-like 2	1.51237	0	0	0.0111932	E	A
F8WID5	Tropomyosin alpha-1 chain	19.0292	0.941617	0.05	0.0276246	U	D		Q9CZC8	Secernin-1	2.53715	0	0	0.010456	E	A
P42932	T-complex protein 1 subunit theta	18.9896	4.72948	0.2	0.0276538	U	D		O88685	26S protease regulatory subunit 6A	13.7346	0	0	0.0104179	E	A
Q921M3	Splicing factor 3B subunit 3	17.803	1.5013	0.08	0.00210528	U	D		Q3UQ28	Peroxidasin homolog	4.79068	0	0	0.0103528	E	A
Q9JIF7	Coatomer subunit beta	17.3883	7.34203	0.4	0.00703041	U	D		P61226	Ras-related protein Rap-2b	1.27109	0	0	0.0103463	E	A
P28667	MARCKS-related protein	17.1785	6.06055	0.4	0.0473082	U	D		D3YYF2	Protein polybromo-1 (Fragment)	1.7904	0	0	0.00998539	E	A
Q6ZQ38	Cullin-associated NEDD8-dissociated protein 1	16.9405	2.48322	0.1	2.27676e-06	U	D		Q3TKT4	Isoform 2 of Transcription activator BRG1	2.82595	0	0	0.00995135	E	A
P11983	T-complex protein 1 subunit alpha	16.722	3.2871	0.2	0.000247627	U	D		P97311	DNA replication licensing factor MCM6	1.67258	0	0	0.00990231	E	A
Q99PV0	Pre-mRNA-processing-splicing factor 8	16.6284	3.38192	0.2	0.000584431	U	D		Q8BP27	Isoform 2 of Swi5-dependent recombination DNA repair protein 1 homolog	1.56507	0	0	0.00974002	E	A
B1ARU4	Microtubule-actin crosslinking factor 1	16.1796	2.83998	0.2	0.000314026	U	D		Q9D554	Splicing factor 3A subunit 3	2.34168	0	0	0.0095972	E	A
Q8VHM5	Heterogeneous nuclear ribonucleoprotein R	15.9159	3.29522	0.2	0.00121608	U	D		P47911	60S ribosomal protein L6	7.41152	0	0	0.00939221	E	A
F8VPM4	Heterogeneous nuclear ribonucleoprotein U-like protein 2 (MLF1-associated nuclear protein)	15.7866	0.470817	0.03	2.57376e-05	U	D		Q00915	Retinol-binding protein 1	10.7548	0	0	0.00905424	E	A
Q99PT1	Rho GDP-dissociation inhibitor 1	15.6777	0.514583	0.03	0.00032023	U	D		O09061	Proteasome subunit beta type-1	5.82855	0	0	0.00903107	E	A
Q7TPV4	Myb-binding protein 1A	15.5538	3.34405	0.2	0.00986579	U	D		Q3UHK6	Isoform 3 of Teneurin-4	1.92182	0	0	0.00892245	E	A
Q61029	Lamina-associated polypeptide 2, isoforms beta/delta/epsilon/gamma	15.4489	2.51738	0.2	0.000718119	U	D		E9PYI8	Ubiquitin carboxyl-terminal hydrolase	3.03548	0	0	0.00874107	E	A
D3Z576	Filamin-C	15.4188	3.05645	0.2	0.000287814	U	D		O89001	Carboxypeptidase D	2.6186	0	0	0.00851022	E	A
Q9CU62	Structural maintenance of chromosomes protein 1A	13.9133	0.941617	0.07	0.0152632	U	D		A2AQA7	Aquarius	1.97667	0	0	0.0081554	E	A
O08810	116 kDa U5 small nuclear ribonucleoprotein component	13.882	0.470817	0.03	3.36976e-06	U	D		P11679	Keratin, type II cytoskeletal 8	7.28832	0	0	0.00815179	E	A
P70168	Importin subunit beta-1	13.8467	1.28645	0.09	0.00154371	U	D		Q9Z0H3	SWI/SNF-related matrix-associated actin-dependent regulator of chromatin subfamily B member 1	2.69547	0	0	0.00812133	E	A
Q99JY9	Actin-related protein 3	13.5632	4.09308	0.3	0.00568598	U	D		Q99K48	Non-POU domain-containing octamer-binding protein	7.2112	0	0	0.00781694	E	A
Q6ZWV3	60S ribosomal protein L10	12.7466	0.706217	0.06	0.000356928	U	D		O08759	Ubiquitin-protein ligase E3A	1.2702	0	0	0.00766261	E	A
P57776	Isoform 2 of Elongation factor 1-delta	12.4172	1.17703	0.09	0.00910341	U	D		Q8K1R7	Serine/threonine-protein kinase Nek9	1.68612	0	0	0.00761777	E	A
O55029	Coatomer subunit beta'	12.217	1.07	0.09	0.000290131	U	D		F8WGT2	Transmembrane protein 209	1.50653	0	0	0.00741916	E	A
Q3UQ44	Ras GTPase-activating-like protein IQGAP2	11.7082	1.64783	0.1	6.09137e-05	U	D		Q9ERG2	Striatin-3	3.4615	0	0	0.0074026	E	A
Q8VDM4	26S proteasome non-ATPase regulatory subunit 2	11.4935	2.99623	0.3	0.00845646	U	D		E9PYU6	Baculoviral IAP repeat-containing protein 6 (EC 6.3.2.-) (BIR repeat-containing ubiquitin-conjugating enzyme) (BRUCE) (Ubiquitin-conjugating BIR domain enzyme apollon) (APOLLON)	1.57772	0	0	0.00736808	E	A
Q80WV6	Prmt1 protein	11.2311	0.470817	0.04	0.000230684	U	D		O35639	Annexin A3	3.23423	0	0	0.00726715	E	A
Q9ERK4	Exportin-2	11.2057	2.70305	0.2	0.00250443	U	D		Q99LI7	Cleavage stimulation factor subunit 3	3.01198	0	0	0.00724622	E	A
Q61830	Macrophage mannose receptor 1	11.1547	0.87085	0.08	0.00076124	U	D		Q8VH51	Isoform 2 of RNA-binding protein 39	3.81745	0	0	0.00700402	E	A
Q3U111	Putative uncharacterized protein (Fragment)	11.0369	1.42755	0.1	0.0135247	U	D		P26369	Splicing factor U2AF 65 kDa subunit	6.57998	0	0	0.00699858	E	A
Q9Z1D1	Eukaryotic translation initiation factor 3 subunit G	10.4994	0.46995	0.04	0.045089	U	D		P62192	26S protease regulatory subunit 4	6.59551	0	0	0.00646104	E	A
P62754	40S ribosomal protein S6	9.93823	1.41243	0.1	0.0352381	U	D		Q8K4P0	Putative WDC146	1.70292	0	0	0.00645823	E	A
G5E829	MCG13663, isoform CRA_a	9.44792	0.706217	0.07	0.000204099	U	D		P58871	182 kDa tankyrase-1-binding protein	3.40743	0	0	0.00644713	E	A
Q8BG32	26S proteasome non-ATPase regulatory subunit 11	9.38528	0.470817	0.05	2.95181e-06	U	D		Q6NXL1	Sec24 related gene family, member D (S. cerevisiae)	4.48173	0	0	0.00642843	E	A
Q9WTM5	RuvB-like 2	9.33823	2.11648	0.2	0.0162278	U	D		B7ZNL2	Nap1l4 protein	4.38883	0	0	0.00626275	E	A
Q8BVQ9	26S protease regulatory subunit 7	9.30975	1.50335	0.2	0.0073393	U	D		Q8BMP6	Golgi resident protein GCP60	2.46528	0	0	0.00619712	E	A
E9PVA8	Protein Gcn1l1	9.2833	1.07087	0.1	9.81805e-05	U	D		A2AN08	Isoform 3 of E3 ubiquitin-protein ligase UBR4	3.79915	0	0	0.00556172	E	A
P57759	Endoplasmic reticulum resident protein 29	9.2563	1.41157	0.2	0.00855934	U	D		Q9JLI8	Squamous cell carcinoma antigen recognized by T-cells 3	2.96698	0	0	0.00543359	E	A
P16406	Glutamyl aminopeptidase	8.86292	1.07087	0.1	0.0160459	U	D		Q8CJF7	Protein ELYS	3.20347	0	0	0.00535703	E	A
E9PVU0	Unconventional myosin-VI	8.8462	1.64783	0.2	0.00291559	U	D		Q569Z6	Thyroid hormone receptor-associated protein 3	6.13545	0	0	0.00531349	E	A
Q921K2	Poly (ADP-ribose) polymerase family, member 1	8.486	0.470817	0.06	0.0191205	U	D		Q64012	Isoform 1 of RNA-binding protein Raly	4.27765	0	0	0.00515185	E	A
Q9Z1Z0	General vesicular transport factor p115	8.48048	0.771867	0.09	0.0134835	U	D		A2A7Q5	Leprecan 1	3.803	0	0	0.00494618	E	A
Q8VD75	Huntingtin-interacting protein 1	8.43745	2.38645	0.3	0.00247405	U	D		Q9JIK5	Nucleolar RNA helicase 2	9.23608	0	0	0.00480421	E	A
B2RXS4	MCG140951	7.90585	0.941617	0.1	0.000203998	U	D		P97855	Ras GTPase-activating protein-binding protein 1	9.30638	0	0	0.00475079	E	A
E9Q5P4	Coatomer subunit gamma	7.86892	0.9399	0.1	0.00386919	U	D		Q9Z0Z4	Hephaestin	2.80056	0	0	0.00466036	E	A
Q05186	Reticulocalbin-1	7.85895	0.470817	0.06	0.0234083	U	D		O54984	ATPase Asna1	1.91163	0	0	0.00443887	E	A
Q8BJ71	Nuclear pore complex protein Nup93	7.76157	0.706217	0.09	0.00297333	U	D		G5E870	Thyroid hormone receptor interactor 12, isoform CRA_a	4.22525	0	0	0.0042376	E	A
Q8BZF8	Phosphoglucomutase-like protein 5	7.59803	1.02917	0.1	0.0392786	U	D		P56399	Ubiquitin carboxyl-terminal hydrolase 5	6.29355	0	0	0.00419174	E	A
P97429	Annexin A4	7.49525	0.60005	0.08	0.000510778	U	D		Q8BKG3	Inactive tyrosine-protein kinase 7	13.5273	0	0	0.00412702	E	A
Q9R0P9	Ubiquitin carboxyl-terminal hydrolase isozyme L1	7.47893	0.9399	0.1	0.00355129	U	D		F8WHU5	Sister chromatid cohesion protein PDS5 homolog B	3.57328	0	0	0.00394914	E	A
E9Q0N0	Intersectin-1	7.10488	0.706217	0.1	0.0371505	U	D		B1AZI6	THO complex subunit 2	2.80042	0	0	0.00380932	E	A
P48758	Carbonyl reductase [NADPH] 1	7.06695	0.60005	0.08	0.00471364	U	D		Q6ZQG1	MCG21756, isoform CRA_a (Fragment)	4.6964	0	0	0.00368996	E	A
Q3UTY6	Thrombospondin type-1 domain-containing protein 4	6.73663	1.02917	0.2	0.000407075	U	D		P07214	SPARC	4.19163	0	0	0.00364372	E	A
O35350	Calpain-1 catalytic subunit	6.29848	0.46995	0.07	0.000189421	U	D		P84104	Isoform Short of Serine/arginine-rich splicing factor 3	3.99477	0	0	0.00312392	E	A
Q6P5F9	Exportin-1	6.04055	0.46995	0.08	0.00738156	U	D		P23116	Eukaryotic translation initiation factor 3 subunit A	7.161	0	0	0.00304932	E	A
E9PVC6	Eukaryotic translation initiation factor 4 gamma 1	5.9831	0.400033	0.07	0.0493703	U	D		Q9DBR1	5'-3' exoribonuclease 2	2.87265	0	0	0.00287116	E	A
Q7M6Y3	Isoform 2 of Phosphatidylinositol-binding clathrin assembly protein	5.48207	0.706217	0.1	0.00619207	U	D		Q9CWJ9	Bifunctional purine biosynthesis protein PURH	7.82723	0	0	0.00277829	E	A
Q6PDI5	Proteasome-associated protein ECM29 homolog	5.41988	1.84273	0.3	0.0265353	U	D		P02772	Alpha-fetoprotein	26.3674	0	0	0.00234233	E	A
Q3UID0	SWI/SNF complex subunit SMARCC2	5.14913	0.706217	0.1	0.00427167	U	D		P13864	DNA (cytosine-5)-methyltransferase 1	3.76828	0	0	0.00229926	E	A
Q9QYB1	Chloride intracellular channel protein 4	5.0858	0.9576	0.2	0.0022429	U	D		Q3TPM3	Cullin-1 (Fragment)	2.15602	0	0	0.00227538	E	A
Q61699	Heat shock protein 105 kDa	5.05073	0.46995	0.09	0.00255264	U	D		O08912	Polypeptide N-acetylgalactosaminyltransferase 1	2.52806	0	0	0.00214281	E	A
Q9ESX5	H/ACA ribonucleoprotein complex subunit 4	5.01787	0.470817	0.09	6.70729e-05	U	D		Q61166	Microtubule-associated protein RP/EB family member 1	5.07167	0	0	0.00212367	E	A
P62878	E3 ubiquitin-protein ligase RBX1	4.78903	3.48927	0.7	0.00985639	U	D		Q9Z315	U4/U6.U5 tri-snRNP-associated protein 1	4.64572	0	0	0.00210807	E	A
Q9D1A2	Cytosolic non-specific dipeptidase	4.53668	0.941617	0.2	0.0386176	U	D		Q9CZ44	Isoform 3 of NSFL1 cofactor p47	9.80533	0	0	0.00200398	E	A
Q62059	Versican core protein	4.04083	1.66382	0.4	0.0210984	U	D		Q9QXS6	Isoform E2 of Drebrin	13.228	0	0	0.00195034	E	A
Q9CQ65	S-methyl-5'-thioadenosine phosphorylase	3.60368	0.470817	0.1	0.0269545	U	D		O08663	Methionine aminopeptidase 2	4.169	0	0	0.0019258	E	A
Q8BYK6	Isoform 3 of YTH domain family protein 3	3.02792	0.470817	0.2	0.0209724	U	D		Q62448	Isoform 2 of Eukaryotic translation initiation factor 4 gamma 2	3.10435	0	0	0.00181968	E	A
Q9QX47	Isoform 3 of Protein SON	2.95593	0.48765	0.2	0.00114885	U	D		Q8BK67	Protein RCC2	3.37962	0	0	0.00179393	E	A
Q8JZN5	Acyl-CoA dehydrogenase family member 9, mitochondrial	2.94013	0.48765	0.2	0.0391306	U	D		Q8VDM6	Isoform 2 of Heterogeneous nuclear ribonucleoprotein U-like protein 1	5.62437	0	0	0.00163958	E	A
Q810B6	Ankyrin repeat and FYVE domain-containing protein 1	2.77792	0.470817	0.2	0.0406019	U	D		Q8VHR5	Transcriptional repressor p66-beta	4.83587	0	0	0.00163696	E	A
									Q60715	Isoform 2 of Prolyl 4-hydroxylase subunit alpha-1	6.23308	0	0	0.00146257	E	A
									E9PY90	cTAGE family member 5	3.04212	0	0	0.00141305	E	A
									Q9QXK3	Isoform 4 of Coatomer subunit gamma-2	2.17617	0	0	0.00132344	E	A
									Q6A068	Cell division cycle 5-related protein	6.4593	0	0	0.00121989	E	A
									Q8BI84	Melanoma inhibitory activity protein 3	9.64117	0	0	0.00117652	E	A
									Q9D0F3	Protein ERGIC-53	9.79847	0	0	0.0010572	E	A
									Q61576	Peptidyl-prolyl cis-trans isomerase FKBP10	17.2882	0	0	0.0010525	E	A
									Q9CWK8	Sorting nexin-2	4.7024	0	0	0.000995087	E	A
									Q3TXS7	26S proteasome non-ATPase regulatory subunit 1	10.5794	0	0	0.00094387	E	A
									Q5FWK3	Rho GTPase-activating protein 1	3.47502	0	0	0.000739116	E	A
									D3YUW8	Pogo transposable element with ZNF domain	5.00933	0	0	0.000738384	E	A
									G3X928	Sec23 interacting protein, isoform CRA_c	2.15797	0	0	0.000735184	E	A
									Q9Z1F9	SUMO-activating enzyme subunit 2	4.04093	0	0	0.000703033	E	A
									E9Q3M3	Dynactin subunit 1	5.18027	0	0	0.000610606	E	A
									Q9D6Z1	Nucleolar protein 56	6.9197	0	0	0.000606136	E	A
									O08579	Emerin	2.85838	0	0	0.000556352	E	A
									O88508	DNA (cytosine-5)-methyltransferase 3A	9.98145	0	0	0.000547946	E	A
									O54983	Thiomorpholine-carboxylate dehydrogenase	21.7321	0	0	0.000432525	E	A
									Q64511	DNA topoisomerase 2-beta	8.0026	0	0	0.000413453	E	A
									B9EJ23	Cask protein	3.71303	0	0	0.000367654	E	A
									Q9CPN8	Insulin-like growth factor 2 mRNA-binding protein 3	4.52597	0	0	0.000357171	E	A
									P61222	ATP-binding cassette sub-family E member 1	2.53605	0	0	0.000334525	E	A
									Q04750	DNA topoisomerase 1	3.55437	0	0	0.000311206	E	A
									B1AT03	DNA ligase	1.49943	0	0	0.000290731	E	A
									Q07113	Cation-independent mannose-6-phosphate receptor	9.84523	0	0	0.000282344	E	A
									B2RUG7	Zinc finger RNA binding protein	7.02132	0	0	0.000226245	E	A
									O88291	Zinc finger protein 326	4.06332	0	0	0.000219505	E	A
									Q3U9G9	Lamin-B receptor	4.73588	0	0	0.00020964	E	A
									A2BE28	Isoform 2 of Protein LAS1 homolog	2.66215	0	0	0.000193913	E	A
									D3YXK2	Scaffold attachment factor B1	13.0432	0	0	0.000189576	E	A
									P32067	Lupus La protein homolog	9.54025	0	0	0.000182097	E	A
									Q6IRU2	Tropomyosin alpha-4 chain	6.40892	0	0	0.000170577	E	A
									Q6P4T2	Activating signal cointegrator 1 complex subunit 3-like 1	10.594	0	0	0.00013744	E	A
									E9Q390	Myoferlin	4.48922	0	0	9.80308e-05	E	A
									Q8BTI8	Isoform 2 of Serine/arginine repetitive matrix protein 2	6.27222	0	0	5.89391e-05	E	A
									Q7TQ95	Protein lunapark	4.12307	0	0	4.47392e-05	E	A
									Q9Z1N5	Spliceosome RNA helicase Ddx39b	16.595	0	0	4.28415e-05	E	A
									D3YXG0	Protein Hmcn1	6.08002	0	0	3.56762e-05	E	A
									P11881	Isoform 2 of Inositol 1,4,5-trisphosphate receptor type 1	3.82535	0	0	3.02207e-05	E	A
									O70475	UDP-glucose 6-dehydrogenase	5.3311	0	0	2.05478e-05	E	A
									B1AX58	Plastin 3 (T-isoform)	4.47958	0	0	1.55365e-05	E	A
									F8VPU2	FERM, RhoGEF and pleckstrin domain-containing protein 1	4.95165	0	0	1.22967e-05	E	A
									Q920B9	FACT complex subunit SPT16	3.92237	0	0	1.0983e-05	E	A
									A2A9M5	Dedicator of cytokinesis 7	4.55072	0	0	3.64186e-06	E	A
									E9QP46	Nesprin-2	10.8222	0	0	2.11144e-06	E	A
									A2AU91	Transformation related protein 53 binding protein 1	8.94815	0	0	9.48365e-07	E	A
									Q91ZW3	SWI/SNF-related matrix-associated actin-dependent regulator of chromatin subfamily A member 5	4.75657	0	0	6.84881e-07	E	A
									Q8BG51	Isoform 2 of Mitochondrial Rho GTPase 1	2.77685	0	0	2.77817e-07	E	A
									A2ARV4	Low-density lipoprotein receptor-related protein 2	15.2877	0	0	3.44271e-08	E	A
									Q8K4B0	Metastasis-associated protein MTA1	4.30713	0	0	2.81227e-09	E	A
