# Supplementary material for: Label-free quantitative mass spectrometry analysis of differential protein expression in the developing cochlear sensory epithelium
Source: Proteome Sci. 2018 Aug 7;16:15. doi: 10.1186/s12953-018-0144-6 (PMC6091194; doi:10.1186/s12953-018-0144-6)
Supplement: Supplementary file 4 — Table S4. Summary of IPA of proteins upregulated on P3 relative P14. Table S5. Summary of IPA of proteins downregulated on P3 relative P14. Table S6. Summary of IPA of proteins exclusively expressed on P3 relative P14. Table S7. Summary of IPA of proteins exclusively expressed on P14 relative to P3. Table S8. Summary of IPA of proteins upregulated on P3 relative P30. Table S9. Summary of IPA of proteins downregulated on P3 relative P30. Table S10. Summary of IPA of exclusively expressed on P3 relative to P30. Table S11. Summary of IPA of proteins exclusively expressed on P30 relative to P3. (XLSX 25 kb) [file 12953_2018_144_MOESM4_ESM.xlsx]

## Sheet: Supplementary Table 4
a. Fisher’s exact test was used to calculate a p value for each protein in a dataset, which is identified by a biological function. The results indicate the probability that each biological function assigned to a dataset is assigned by chance. P values are reported as a range that encompasses all probabilities calculated for the proteins defined by that biological function. b. The number of prote…
Supplementary Table 4. Summary of Ingenuity pathway analysis: Upregulated on P3 relative to P14
Top Biological Functions	p-value (ranging from)a	No. of proteinsb	Proteins
Disease and Disorders
Infectious Disease	2.73E-08 – 1.14E-02	34	ACTN1,ANXA1,ANXA5,ANXA6,COPB1,COPB2,CSE1L,DDX6,DNMT3A,EIF3A,FSCN1,G3BP1,HNRNPH1,IGF2R,ILF3,KPNB1,MRC1,MYO6,NOP56,PARP1,PDIA3,PDIA6,PICALM,PRPF8,PSMC3,PSMD2,RUVBL2,SAFB,SPTAN1,SPTBN1,SSB,THOC2,TMPO,XPO1
Developmental Disorder	6.13E-08 – 1.14E-02	18	CALR,CANX,EFTUD2,FLNC,GATAD2B,GSN,IGF2R,LMNB1,MATR3,MYH10,MYH9,PARP1,SMC3,SMC1A,SNX2,TPM3,VCP,YWHAE
Hereditary Disorder	6.13E-08 – 1.14E-02	33	ACAD9,ACTN4,AFP,ANXA5,CALR,CANX,DCTN1,EFTUD2,FGG,FLNC,GATAD2B,GSN,LMAN1,LMNB1,MATR3,MYH9,MYH10,MYO6,NOP56,OPA1,PARP1,PRPF8,RAB18,SMC1A,SMC3,SNRNP200,SPTAN1,TMPO,TPM3,UCHL1,VCP,VIM,YWHAE
Skeletal and Muscular Disorders	6.13E-08 – 5.72E-03	13	CALR,CANX,DCTN1,EFTUD2,FLNC,IGF2R,LMNB1,MATR3,PARP1,SMC3,SNX2,TPM3,VCP
Cancer	6.25E-08 – 1.14E-02	107	ACAD9,ACTN1,ACTN4,ACTR3,AFP,ANXA1,ANXA5,ANXA6,API5,ATP2B1,CALR,CANX,CAPN1,CCT8,CNDP2,COPB1,COPB2,CSE1L,DCTN1,DDX21,DNMT3A,EFTUD2,EIF3A,EIF4A1,ENPEP,FGG,FLNC,FSCN1,G3BP1,GATAD2B,GCN1L1,GLG1,GSN,HMCN1,HNRNPH1,HNRNPR,HNRNPUL2,HYOU1,IGF2R,ILF3,IQGAP1,ITSN1,KIAA0368,KPNB1,LMAN1,LMNB1,MATN1,MATR3,MIA3,MRC1,MYBBP1A,MYH10,MYH9,MYO6,NAP1L4,NONO,NOP56,P4HA1,PARP1,PDIA3,PDIA6,PGM5,PICALM,PPP2R1A,PRPF8,PSMC1…
Physiological System Development and Function
Organismal Survival	3.02E-07 – 3.02E-07	41	ACTN4,ANXA1,ATP2B1,CALR,CANX,CAPN1,CSE1L,DCTN1,DNMT3A,EIF4A1,FGG,FLNC,FSCN1,GSN,HYOU1,IGF2R,ILF3,ITSN1,LMNB1,Macf1,MRC1,MYH10,MYH9,PARP1,PDIA3,PICALM,PRMT1,PSMC1,PSMC3,SAFB,SMARCC2,SNX2,SPTBN1,SSB,TP53BP1,TPM3,TRIM28,VCP,VIM,YWHAE,ZFR
Hematological System Development and Function	3.25E-05 – 1.14E-02	11	ANXA1,ANXA5,CAPN1,FGG,GSN,HYOU1,MRC1,MYH9,MYH10,PARP1,PDIA3
Immune Cell Trafficking	3.25E-05 – 5.72E-03	2	ANXA1,ANXA5
Tissue Development	3.25E-05 – 1.14E-02	26	ACTN1,ACTN4,ACTR3,ANXA1,ANXA5,CALR,CAPN1,ERP29,FGG,FLNC,Macf1,GSN,ITSN1,MYH9,MYH10,MYO6,OPA1,PDIA3,PICALM,PRMT1,RCC2,RDX,SPTAN1,SPTBN1,UCHL1,VIM
Nervous System Development and Function	9.70E-05 – 5.72E-03	20	ACTR3,CANX,FSCN1,GSN,ITSN1,LMNB1,MYH10,MYO6,MYH9,OPA1,PDIA3,PICALM,PRMT1,RDX,SPTAN1,SPTBN1,SYNCRIP,UCHL1,VIM,YWHAE

## Sheet: Supplementary Table 5
Supplementary Table 5. Summary of Ingenuity pathway analysis: Downregulated on P3 relative to P14
Top Biological Functions	p-value (ranging from)a	No. of proteinsb	Proteins
Disease and Disorders
Metabolic Disease	5.85E-07 – 7.61E-03	16	AGRN,AHSG,ATP5A1,CNP,DCN,DPYSL2,GAPDH,GLUL,IVD,NDUFV1,NEFH,NEFL,PDHB,SERPINF1,TGFBI,TTR
Neurological Disease	2.12E-06 – 2.26E-02	24	AGRN,ATP5A1,ATP1B1,CNP,DCN,DPYSL2,GAPDH,GPI,LAMA1,LAMA2,LAMB1,LAMC1,MDH2,MPZ,NDUFV1,NEFH,NEFL,PRX,SAP18,Slc25a1,SLC25A12,SPARCL1,TGFBI,TTR
Psychological Disorders	3.59E-06 – 3.81E-03	18	AGRN,ATP5A1,CNP,DCN,DPYSL2,GAPDH,GPI,LAMA1,LAMA2,LAMB1,MPZ,NDUFV1,NEFH,NEFL,SAP18,Slc25a1,SPARCL1,TTR
Cancer	7.16E-06 – 2.17E-02	27	AGRN,AHSG,ATP5A1,CNP,COL11A1,DCN,DPYSL2,EMILIN2,GAPDH,GLUL,GPI,IBSP,IVD,LAMA1,LAMB1,LAMC1,MDH2,NEFH,NOMO1,PDHB,PRX,RPS19,SERPINF1,SLC25A5,SPARCL1,TGFBI,TTR
Organismal Injury and Abnormalities	7.16E-06 – 2.06E-02	26	AGRN,AHSG,ATP5A1,ATP1B1,CNP,COL11A1,DCN,GAPDH,GLUL,GPI,IBSP,IVD,LAMA1,LAMA2,LAMB1,LAMC1,MPZ,NEFH,NEFL,PDHB,PRX,RPS19,SERPINF1,SLC25A5,TGFBI,TTR
Physiological System Development and Function
Cellular Growth and Proliferation	1.32E-06 – 2.27E-02	24	AGRN,AHSG,ATP5A1,CNP,DCN,DPYSL2,EMILIN2,GAPDH,GLUL,GPI,IBSP,LAMA1,LAMA2,LAMB1,LAMC1,MPZ,NDUFV1,NEFH,RPS19,SERPINF1,SLC25A5,SPARCL1,TGFBI,TTR
Tissue Development	2.81E-07 – 2.08E-02	22	AGRN,AHSG,ATP5A1,ATP1B1,CNP,DCN,DPYSL2,GPI,GPD2,IBSP,LAMA1,LAMB1,LAMC1,MPZ,NEFH,NEFL,SERPINF1,SLC25A5,SPARCL1,TGFBI,TKT,TTR
Nervous System Development and Function	1.32E-06 – 2.08E-02	18	AGRN,ATP1B1,CNP,DPYSL2,GLUL,LAMA1,LAMA2,LAMB1,LAMC1,MPZ,NEFH,NEFL,PRX,SERPINF1,SPARCL1,SLC25A5,TECTB,TKT
Organismal Survival	7.36E-06 – 1.51E-02	16	AGRN,ATP1B1,CNP,COL11A1,DCN,GPD2,LAMA1,LAMA2,LAMB1,LAMC1,MPZ,NEFH,NEFL,RPS19,TGFBI,TKT
Embryonic Development	5.29E-05 – 2.08E-02	11	AHSG,AGRN,ATP1B1,CNP,DPYSL2,LAMA1,LAMA2,LAMC1,NEFH,NEFL,SERPINF1
Tissue Morphology	6.07E-05 – 2.27E-02	17	AGRN,ATP1B1,CNP,DCN,DPYSL2,GPD2,LAMA1,LAMA2,LAMC1,MPZ,NEFH,NEFL,RPS19,SERPINF1,SPARCL1,TKT,TGFBI

## Sheet: Supplementary Table 6
Supplementary Table 6. Summary of Ingenuity pathway analysis: Exclusively expressed on P3 relative to P14
Top Biological Functions	p-value (ranging from)a	No. of proteinsb	Proteins
Disease and Disorders
Cancer	1.44E-06 – 1.94E-02	175	ABCE1,ACBD3,ADNP,AHCTF1,ANK3,ANKFY1,ANKLE2,ANXA3,ANXA4,APPL2,AQR,ARHGAP1,ARHGDIA,ASNA1,ATIC,ATP2B4,BAG2,BAZ1B,BIRC6,BPTF,CAD,CAND1,CASK,CDC5L,CKAP5,CPD,CROCC,CSTF3,CTAGE5,CUL1,CUL2,DBN1,DCLK1,DDX39B,DDX42,DDX46,DES,DKC1,DNMT1,DOCK1,DOCK7,EIF3G,EIF4B,EIF4G2,EMC3,EMD,EML4,ENAH,EXOSC10,FARP1,FNDC3A,GALNT1,GNAI3,GOLGA3,GTF3C4,HARS,HEPH,HIP1,HNRNPC,HOOK3,HSPH1,HUWE1,IGF2BP3,IKBKAP,IPO5,IQGAP2,ITGA5,IT…
Gastrointestinal Disease	2.11E-06 – 1.94E-02	133	ACBD3,ADNP,AHCTF1,ANK3,ANXA3,ANXA4,APPL2,AQR,ARHGDIA,ASNA1,ATIC,ATP2B4,BAG2,BAZ1B,BIRC6,BPTF,CAD,CASK,CKAP5,CROCC,CSTF3,CTAGE5,CUL1,CUL2,DBN1,DCLK1,DDX39B,DDX42,DES,DKC1,DNMT1,DOCK1,DOCK7,EIF3G,EIF4B,EIF4G2,EMC3,EML4,ENAH,FARP1,GOLGA3,GTF3C4,HEPH,HNRNPC,HOOK3,HSPH1,HUWE1,IGF2BP3,IPO5,IQGAP2,ITGA5,ITPR1,KRT8,LAS1L,LBR,LEPRE1,LIG3,LMNB2,LRP2,MAPRE1,MCM5,MCM6,MMP13,MMP2,MMP9,MTA1,MYO1B,MYOF,NCBP1,ND…
Organismal Injury and Abnormalities	2.17E-06 – 1.87E-02	117	ABCE1,ACBD3,ADNP,AHCTF1,ANK3,ANKFY1,ANKLE2,ANXA3,APPL2,AQR,ARHGDIA,ATIC,BAZ1B,BIRC6,CAD,CAND1,CASK,CDC5L,CKAP5,CPD,CROCC,CUL1,CUL2,DCLK1,DDX42,DKC1,DES,DHX15,DNMT1,DOCK1,EIF4B,EMD,ENAH,EXOSC10,FARP1,HARS,HEPH,HIP1,HOOK3,HSPH1,HUWE1,IGF2BP3,IPO5,ITGA5,ITPR1,KRT8,LBR,LBRLCP1,LIG3,LMNB2,LRP2,LTBP3,MAPRE1,MCM5,MCM6,METAP2,MFI2,MMP13,MMP2,MMP9,MMP13,MTA1,MYOF,NEK9,NOTCH2,NUP205,NUP210,NUP93,PARVA,PBRM…
Hepatic System Disease	9.71E-06 – 9.79E-03	92	ACBD3,ADNP,AHCTF1,ANK3,ANXA3,APPL2,ARHGDIA,ASNA1,ATIC,BAG2,BIRC6,BPTF,CAD,CKAP5,CROCC,CTAGE5,DCLK1,DDX42,DES,DKC1,DOCK1,DOCK7,EIF4B,EIF4G2,EMC3,EML4,ENAH,FARP1,GOLGA3,HEPH,HOOK3,HSPH1,HUWE1,IGF2BP3,IPO5,IQGAP2,ITGA5,ITPR1,KRT8,LBR,LMNB2,LRP2,MAPRE1,MCM6,MMP13,MMP2,MMP9,MTA1,MYOF,NCBP1,NDC1,NDRG3,NOTCH2,NUP205,NUP210,PBRM1,PLOD3,POGZ,PPFIBP1,PSMC2,PSMD6,PXDN,RABGAP1,RALY,RBM17,RNASE4,RRM1,SARS,SAR…
Skeletal and Muscular Disorders	8.25E-06 – 1.77E-02	44	ARHGAP1,ATIC,CASK,DDX39B,DNMT1,DOCK1,DES,EMD,GNAI3,HEPH,HIP1,ITGA5,ITPR1,LBR,LCP1,LEPRE1,LMNB2,LRP2,LTBP3,MAPRE1,MCM5,MMP13,MMP2,MMP9,MTAP,NOTCH2,PDK1,PDS5B,PLXNB2,PREP,RABGAP1,RPS13,SELENBP1,SMARCC1,SMCHD1,SPARC,SRSF3,SYNE2,TFG,TJP1,TOP2B,UFL1,USP14,VPS35
Physiological System Development and Function
Organismal Survival	1.64E-07 – 1.18E-03	61	ADNP,AHCTF1,ANK3,ARHGAP1,ARHGDIA,ASNA1,BAZ1B,BIRC6,BPTF,CASK,CKAP5,CLIC4,CUL1,DES,DKC1,DNMT1,DOCK1,EIF4G2,ENAH,GALNT1,HIP1,HNRNPC,HUWE1,IKBKAP,IQGAP2,ITGA5,ITPR1,KRT8,LCP1,LMNB2,LRP2,METAP2,MMP2,MMP9,MTAP,NOTCH2,PDS5B,PLCB3,PLOD3,PLS3,PLXNB2,POGZ,PSMC2,SH3GL1,SMARCA5,SMARCB1,SMARCC1,SRSF3,STAM,SYNE2,TENM3,TMED10,TOP1,TOP2B,TRIP12,TRRAP,UBE3A,UBR4,USP14,VCAN,ZMYM2
Tissue Morphology	1.81E-05 – 1.32E-02	31	ADNP,AHCTF1,ARHGDIA,BAZ1B,BIRC6,BPTF,DCLK1,EIF4G2,IKBKAP,IQGAP2,ITGA5,ITPR1,KRT8,LRP2,METAP2,MMP2,MMP9,MMP13,NOTCH2,PDS5B,PLOD3,PLXNB2,SH3GL1,SMARCA5,SMARCC1,SPARC,TOP2B,TRRAP,UBE3A,UBR4,VCAN
Nervous System Development and Function	3.14E-05 – 1.77E-02	22	ADNP,ANK3,ARHGAP1,BPTF,DCLK1,DOCK7,ENAH,HIP1,IKBKAP,ITPR1,LMNB2,LRP2,MYO1B,NOTCH2,PDS5B,PLXNB2,SH3GL1,STAM,TENM4,TOP2B,UBE3A,VCAN
Embryonic Development	2.84E-04 – 1.77E-02	33	ADNP,AHCTF1,ARHGAP1,BIRC6,BPTF,CUL1,DOCK1,HARS,IKBKAP,ITGA5,LIG3,LMNB2,LRP2,LTBP3,METAP2,MMP2,MMP9,MMP13,MYOF,NOTCH2,PBRM1,PDK1,PLCB3,SARS,SMARCA5,SMARCC1,SPARC,SRSF3,TMED10,TOP1,TOP2B,TRRAP,TRIP12
Organ Morphology	3.40E-04 – 1.77E-02	20	ARHGDIA,BAZ1B,DCLK1,DES,DOCK1,EMD,ITGA5,LMNB2,LRP2,LTBP3,MMP2,MMP13,MMP9,MTA1,MYOF,PARVA,PLOD3,SEC63,SPARC,UBE3A

## Sheet: Supplementary Table 7
Supplementary Table 7. Summary of Ingenuity pathway analysis: Exclusively expressed on P14 relative to P3
Top Biological Functions	p-value (ranging from)a	No. of proteinsb	Proteins
Disease and Disorders
Cardiovascular Disease	1.78E-07 – 3.24E-02	3	EEF1A2,F10,F2
Connective Tissue Disorders	1.78E-07 – 1.66E-02	2	F10,F2
Hematological Disease	1.78E-07 – 3.40E-02	3	A2M,F10,F2
Neurological Disease	1.78E-07 – 1.58E-02	4	A2M,EEF1A2,F10,F2
Organismal Injury and Abnormalities	1.78E-07 – 3.90E-02	4	A2M,EEF1A2,F10,F2
Physiological System Development and Function
Hematological System Development and Function	3.56E-06 – 4.13E-02	4	A2M,EEF1A2,F10,F2
Organismal Functions	3.56E-06 – 3.90E-02	3	A2M,F10,F2
Organ Morphology	1.04E-05 – 1.86E-02	3	A2M,F10,F2
Tissue Morphology	1.04E-05 – 3.90E-02	3	A2M,F10,F2
Tissue Development	3.48E-05 – 4.48E-02	4	A2M,EEF1A2,F10,F2

## Sheet: Supplementary Table 8
Supplementary Table 8. Summary of Ingenuity pathway analysis: Upregulated on P3 relative to P30
Top Biological Functions	p-value (ranging from)a	No. of proteinsb	Proteins
Disease and Disorders
Developmental Disorder	3.99E-10 – 1.53E-02	21	ARHGDIA,CALR,CANX,DKC1,EFTUD2,FBN2,FLNC,HIP1,HSP90B1,LMNB1,MARCKSL1,MATR3,MTAP,MYH10,PARP1,PLXNB2,RPS6,TPM3,VCP,YWHAE
Hereditary Disorder	3.99E-10 – 1.53E-02	28	ACAD9,ACTN4,ANXA5,CALR,CANX,CTNNA1,DKC1,EFTUD2,EIF4G1,FBN2,FLNC,HSP90B1,LMNB1,MATR3,MYH10,MTAP,MYH9,MYO6,PARP1,PRPF8,TMPO,TPM3,UCHL1,VCAN,VCP,VIM,YWHAB,YWHAE
Skeletal and Muscular Disorders	3.99E-10 – 1.53E-02	19	CALR,CANX,EFTUD2,EIF4G1,FBN2,FLNC,HIP1,HSP90B1,LMNB1,MARCKSL1,MATR3,MTAP,PARP1,PDIA3,PLXNB2,TPM3,TRIM28,UCHL1,VCP
Infectious Disease	1.71E-08 – 1.16E-02	29	ACTN1,ANXA1,ANXA5,ANXA6,CLIC4,COPB1,COPB2,CSE1L,EIF3G,HIP1,HNRNPC,HNRNPH1,HSP90B1,ILF3,KPNB1,MRC1,MYO6,PARP1,PDIA3,PDIA6,PICALM,PRPF8,PSMD2,RPS6,RUVBL2,SON,SPTBN1,TMPO,XPO1
Inflammatory Disease	3.10E-07 – 1.12E-02	22	ACTN4,ANXA1,ANXA4,ANXA5,ARHGDIA,CALR,CANX,CBR1,HNRNPR,HSP90B1,MRC1,MTAP,MYH9,MYH10,PARP1,PDIA3,PSMD2,TPM3,TRIM28,UCHL1,VCP,VIM
Physiological System Development and Function
Organismal Survival	2.10E-09 – 1.02E-02	42	ACTN4,ANXA1,ARHGDIA,ATP2B1,CALR,CANX,CAPN1,CLIC4,CSE1L,DKC1,EIF4A1,FBN2,FLNC,HIP1,HNRNPC,HSP90B1,ILF3,IQGAP2,ITSN1,LMNB1,Macf1,MARCKSL1,MRC1,MTAP,MYH10,MYH9,PARP1,PDIA3,PICALM,PLXNB2,PRMT1,PSMC2,SERPINH1,SMARCC2,SPTBN1,Tpm1,TPM3,TRIM28,VCAN,VCP,VIM,YWHAE
Embryonic Development	4.68E-06 – 1.53E-02	21	ACTN4,ANXA1,ANXA5,CALR,CLIC4,CSE1L,FBN2,FLNC,HSP90B1,LMNB1,Macf1,MARCKSL1,MYH10,MYH9,PAPR1,SPTBN1,Tpm1,TMPO,TRIM28,UCHL1,VIM
Organ Development	4.68E-06 – 1.53E-02	16	ACTN4,ANXA1,ANXA5,CALR,CLIC4,FBN2,FLNC,HSP90B1,MARCKSL1,MYH10,MYH9,SPTBN1,TMPO,Tpm1,UCHL1,VIM
Organismal Development	4.68E-06 – 1.53E-02	25	ACTN4,ANXA1,ANXA5,ARHGDIA,CALR,CAPN1,CLIC4,CSE1L,FBN2,FLNC,HSP90B1,IQGAP1,Macf1,MARCKSL1,MYH10,MYH9,SERPINH1,SPTBN1,SYNCRIP,Tpm1,TMPO,TRIM28,UCHL1,VIM,YWHAE
Skeletal and Muscular System Development and Function	4.68E-06 – 1.53E-02	27	ACTN4,ANXA1,ANXA5,ANXA6,CALR,CAPN1,FBN2,FLNC,HNRNPC,HSP90B1,ILF3,IQGAP1,LMNB1,MARCKSL1,MYBBP1A,MYH10,MYH9,PARP1,PSMC2,SPTBN1,SYNCRIP,TMPO,Tpm1,UCHL1,VIM,VCAN,YWHAE

## Sheet: Supplementary Table 9
Supplementary Table 9. Summary of Ingenuity pathway analysis: Downregulated on P3 relative P30
Top Biological Functions	p-value (ranging from)a	No. of proteinsb	Proteins
Disease and Disorders
Neurological Disease	1.51E-09 – 9.16E-03	40	ACO2,ACSL1,ADAM10,AGRN,ALDH6A1,APOA1,APOD,ATP1A1,ATP1A2,ATP1A3,ATP1B1,BCAS1,CNP,COCH,CP,DCN,FIS1,GFAP,GLS,GPD1,GNG2,Hspa1b,LAMA1,LAMA2,LAMB1,LAMC1,MPZ,NDRG1,NEFH,NEFL,Nefm,PLP1,PRX,SERPINA1,SLC25A4,SLC25A12,SPARCL1,STXBP1,TGFBI,VSNL1
Organismal Injury and Abnormalities	2.73E-08 – 8.75E-03	46	ACO2,ACSL1,ADAM10,AGRN,AHSG,ANPEP,APOA1,APOD,ATP1A1,ATP1A2,ATP1A3,ATP1B1,CP,CNP,DCN,EPB41L2,FIS1,GFAP,GLS,GLUL,GSTK1,HADHA,IBSP,ITIH5,IVD,JAM2,LAMA1,LAMA2,LAMB1,LAMC1,MPZ,MYO1D,NDRG1,NEFH,Nefm,NEFL,PLP1,PRX,SERPINA1,SLC25A12,SLC25A3,SLC25A4,SLC25A5,SPARCL1,STXBP1,TGFBI
Skeletal and Muscular Disorders	3.07E-08 – 6.67E-03	28	ADAM10,AGRN,AHSG,ALDH6A1,AAPOA1,ATP1A1,ATP1A2,ATP1A3,APOD,BCAS1,CNP,COCH,CP,GFAP,GPD1,LAMA2,LAMB1,MPZ,NDRG1,NEFH,NEFL,Nefm,PLP1,PRX,SERPINA1,SLC25A4,SPARCL1,VSNL1
Psychological Disorders	5.36E-08 – 6.04E-03	29	ADAM10,AGRN,ALDH6A1,APOA1,APOD,ATP1A1,ATP1A2,ATP1A3,BCAS1,CNP,COCH,CP,DCN,FIS1,GFAP,GLS,GNG2,GPD1,LAMA1,LAMA2,LAMB1,MPZ,NDRG1,NEFH,NEFL,PLP1,SERPINA1,SPARCL1,VSNL1
Metabolic Disease	1.32E-06 – 9.16E-03	27	ACSL1,ADAM10,AGRN,AHSG,ALDH6A1,APOA1,APOD,ATP1A2,CNP,CP,DCN,FIS1,GFAP,GLUL,GPD1,GPD2,HADHA,Hbb-b2,IVD,NEFH,NEFL,PLP1,SERPINA1,SLC3A2,SLC25A3,SLC25A4,TGFBI
Physiological System Development and Function
Tissue Morphology	1.61E-07 – 9.16E-03	31	ACSL1,ADAM10,AGRN,ANPEP,APOA1,APOD,ATP1A1,ATP1A2,ATP1B1,CNP,CP,DCN,GFAP,GLS,GSTK1,HADHA,Hbb-b2,JAM2,LAMA1,LAMA2,LAMC1,MPZ,NEFH,NEFL,Nefm,PLP1,SERPINA1,SPARCL1,STXBP1,TGFBI,TKT
Nervous System Development and Function	2.32E-07 – 9.16E-03	28	ADAM10,AGRN,ATP1A2,ATP1A3,ATP1B1,CNP,COCH,CP,EPB41L2,GFAP,GLUL,GLS,Hspa1b,LAMA1,LAMA2,LAMB1,LAMC1,MPZ,NDRG1,NEFH,NEFL,Nefm,PLP1,PRX,SLC25A5,SPARCL1,STXBP1,TKT
Organismal Survival	2.65E-07 – 8.87E-03	31	ADAM10,AGRN,APOA1,APOD,ATP1A1,ATP1A2,ATP1A3,ATP1B1,CNP,DCN,GFAP,GPD2,GSTK1,HADHA,Hbb-b2,Hspa1b,JAM2,LAMA1,LAMA2,LAMB1,LAMC1,MPZ,NDRG1,NEFH,NEFL,PLP1,SERPINA1,SLC3A2,STXBP1,TGFBI,TKT
Embryonic Development	5.42E-07 – 6.11E-03	10	ADAM10,AGRN,AHSG,ATP1B1,LAMA1,LAMA2,LAMC1,NEFH,NEFL,Nefm
Tissue Development	5.42E-07 – 9.16E-03	29	ADAM10,AGRN,AHSG,APOA1,ATP1B1,CNP,CP,DCN,GFAP,GPD2,GNG2,HADHA,IBSP,JAM2,LAMA1,LAMA2,LAMB1,LAMC1,MPZ,NEFH,NEFL,Nefm,SERPINA1,SLC3A2,SLC25A4,SLC25,STXBP1A5,SPARCL1,TGFBI

## Sheet: Supplementary Table 10
Supplementary Table 10. Summary of Ingenuity pathway analysis: Exclusively expressed on P3 relative to P30
Top Biological Functions	p-value (ranging from)a	No. of proteinsb	Proteins
Disease and Disorders
Cancer	9.05E-09 – 1.29E-02	189	ABCE1,ACBD3,ADK,ADNP,AFP,AHCTF1,ANK3,ANKLE2,ANXA3,AQR,ARHGAP1,ASNA1,ATIC,ATP2B4,BAG2,BAZ1B,BIRC6,BPTF,CAD,CASK,CDC5L,CLINT1,CNOT1,COPS6,CPD,CROCC,CSTF3,CTAGE5,CUL1,CUL2,DBN1,DCLK1,DCTN1,DDX21,DDX39B,DDX42,DNMT1,DNMT3A,DOCK1,DOCK7,EIF3A,EIF4B,EIF4G2,EMC3,EMD,ENAH,EXOSC10,FAM98A,FARP1,FKBP10,FKBP9,FNDC3A,FSCN1,G3BP1,GALNT1,GATAD2B,GOLGA3,GTF3C4,HARS,HEPH,HMCN1,HNRNPUL1,HOOK3,IGF2BP2,IGF2BP3,IGF2R,I…
Organismal Injury and Abnormalities	9.05E-08 – 1.22E-02	129	ABCE1,ACBD3,ADK,ADNP,AFP,AHCTF1,ANK3,ANKLE2,ANXA3,AQR,ATIC,BAZ1B,BIRC6,CAD,CASK,CDC5L,DCTN1,CNOT1,CPD,CROCC,CSTF3,CUL1,CUL2,DCLK1,DDX42,DNMT1,DNMT3A,DOCK1,EIF3A,EIF4BEMD,ENAH,FARP1,FKBP10,FKBP9,FSCN1,HARS,HEPH,HMCN1,HNRNPUL1,HOOK3,IGF2BP3,IGF2R,ITGB3,ITPR1,KRT8,LBR,LCP1,LIG3,LMNB2,LRP2,LTBP3,MAGED2,MAPRE1,MCM5,MCM6,METAP2,MFI2,MMP13,MMP2,MMP9,MTA1,NAP1L4,NEK9,NONO,NOP56,NOTCH2,NSFL1C,NUP205,NUP21…
Renal and Urological Disease	9.05E-09 – 1.21E-02	52	ANK3,ANXA3,ATIC,BIRC6,CROCC,CUL1,DNMT1,FARP1,FKBP9,HMCN1,IGF2BP3,ITGB3,KRT8,LCP1,LRP2,LTBP3,MCM5,MMP2,MMP9,MTA1,NEK9,NONO,NOTCH2,NSFL1C,PBRM1,PDS5B,PLCB3,PLIN3,PREP,PSMD3,PTK7,RBP1,RCC2,RPL6,RRM1,SAFB2,SELENBP1,SH3GL1,SMARCA4,SMARCB1,SMARCC1,SNRNP200,SPARC,SYNE2,TBC1D8B,THRAP3,TMEM209,TNKS1BP1,TOP2B,TRRAP,UBE3A,UGDH
Gastrointestinal Disease	1.56E-06 – 1.07E-02	143	ACBD3,ADK,ADNP,AFP,AHCTF1,ANK3,ANXA3,AQR,ASNA1,ATIC,ATP2B4,BAG2,BAZ1B,BIRC6,BPTF,CAD,CASK,CLINT1,CNOT1,CROCC,CSTF3,CTAGE5,CUL1,CUL2,DBN1,DCLK1,DCTN1,DDX39B,DDX42,DNMT1,DNMT3A,DOCK1,DOCK7,EIF3A,EIF4B,EIF4G2,EMC3,ENAH,FAM98A,FARP1,FKBP10,FKBP9,FSCN1,G3BP1,GATAD2B,GOLGA3,GTF3C4,HEPH,HMCN1,HNRNPUL1,HOOK3,IGF2BP3,IGF2R,ITGA5,ITPR1,KRT8,LAS1L,LBR,LEPRE1,LIG3,LMAN1,LMNB2,LRP2,MAPRE1,MCM5,MCM6,MIA3,MMP13…
Reproductive System Disease	3.99E-06 – 1.06E-02	101	ABCE1,ACBD3,ADNP,ADK,AFP,AHCTF1,ANK3,ANXA3,AQR,ATIC,BAZ1B,BIRC6,CAD,CASK,CDC5L,CNOT1,CROCC,CUL2,DCLK1,DDX42,DNMT1,DOCK1,EIF3A,EIF4B,EMD,ENAH,FARP1,FKBP10,FKBP9,FSCN1,HARS,HEPH,HMCN1,HNRNPUL1,HOOK3,IGF2BP3,IGF2R,IGF2BP3,ITGB3,ITPR1,KRT8,LIG3,LMNB2,LRP2,MAGED2,MAPRE1,MCM5,MCM6,METAP2,MFI2,MMP13,MMP2,MMP9,MTA1,NAP1L4,NEK9,NONO,NOP56,NOTCH2,NSFL1C,NUP205,NUP210,PDS5B,POGZ,PSMD3,PTK7,PUS7,PXDN,RABGAP1…
Physiological System Development and Function
Organismal Survival	2.88E-07 – 6.48E-05	64	ADK,ADNP,AHCTF1,ANK3,ARHGAP1,ASNA1,BAZ1B,BIRC6,BPTF,CASK,CUL1,Cux1,DCTN1,DNMT1,DNMT3A,DOCK1,EIF4G2,ENAH,FSCN1,GALNT1,IGF2R,IKBKAP,ITGA5,ITGB3,ITPR1,KRT8,LCP1,LMNB2,LRP2,METAP2,MMP2,MMP9,NOTCH2,PDS5B,PLCB3,PLOD3,PLS3,POGZ,PSMC1,PSMC3,RPL6,SAFB,SH3GL1,SMARCA4,SMARCA5,SMARCB1,SMARCC1,SNX2,SRSF3,SSB,SYNE2,TENM3,TIAL1,TMED10,TOP1,TOP2B,TP53BP1,TRIP12,TRRAP,UBE3A,UBR4,USP14,ZFR,ZMYM2
Tissue Morphology	2.29E-05 – 1.21E-02	24	ADNP,AHCTF1,BAZ1B,BIRC6,BPTF,EIF4G2,IKBKAP,ITGA5,ITGB3,KRT8,LRP2,METAP2,MMP2,MMP9,MMP13,NOTCH2,PLOD3,SMARCA5,SMARCC1,SPARC,SSB,TOP2B,TRRAP,UBR4
Embryonic Development	6.48E-05 – 1.13E-02	45	ADNP,AHCTF1,ARHGAP1,BIRC6,BPTF,CUL1,Cux1,DCTN1,DNMT1,IGF2R,IKBKAP,ITGB3,ITGA5,KRT8,LIG3,LMNB2,LRP2,LTBP3,METAP2,MMP2,MMP9,MMP13,NOTCH2,PBRM1,PDK1,PLCB3,PLOD3,PSMC3,RBP1,SAFB,SMARCA4,SMARCA5,SMARCB1,SMARCC1,SNX2,SPARC,SRSF3,SSB,TIAL1,TMED10,TOP1,TOP2B,TRIP12,TRRAP,UBR4
Organismal Development	7.69E-05 – 1.21E-02	45	ADNP,AHCTF1,ARHGAP1,BAZ1B,BIRC6,BPTF,CUL1,Cux1,DCTN1,DNMT1,IGF2BP3,IGF2R,ITGB3,KRT8,LCP1,LMNB2,LRP2,LTBP3,MAPRE1,METAP2,MMP2,MMP13,MMP9,NOTCH2,PBRM1,PDK1,PLOD3,PLS3,PSMC3,SMARCA4,RBP1,SAFB,SMARCA4,SMARCA5,SMARCB1,SMARCC1,SNX2,SPARC,SSB,TIAL1,TOP2B,TP53BP1,TRIP12,TRRAP,UBR4
Organ Development	1.62E-03 – 1.07E-02	20	BIRC6,BPTF,Cux1,IGF2R,ITGB3,LMNB2,LRP2,LTBP3,MMP2,MMP9,MMP13,NOTCH2,PBRM1,PDK1,PLOD3,RBP1,SAFB,SMARCA4,SPARC,TRIP12

## Sheet: Supplementary Table 11
Supplementary Table 11. Summary of Ingenuity pathway analysis: Exclusively expressed on P30 relative to P3
Top Biological Functions	p-value (ranging from)a	No. of proteinsb	Proteins
Disease and Disorders
Neurological Disease	1.12E-05 – 3.03E-02	6	A2M,CA2,EEF1A2,F2,SERPINA1,SLC2A1
Psychological Disorders	3.35E-05 – 2.63E-02	5	A2M,CA2,EEF1A2,SERPINA1,SLC2A1
Infectious Disease	4.32E-06 – 2.90E-02	7	A2M,AASS,CA2,EEF1A2,F2,SERPINA1,SLC2A1
Inflammatory Disease	6.33E-05 – 1.66E-02	4	A2M,CA2,F2,SERPINA1
Hereditary Disorder	2.09E-04 – 2.94E-02	7	AASS,A2M,CA2,EEF1A2,F2,SERPINA1,SLC2A1
Physiological System Development and Function
Tissue Morphology	5.44E-07 – 2.94E-02	5	A2M,ACSBG1,F2,SERPINA1,SLC2A1
Nervous System Development and Function	4.43E-04 – 2.85E-02	4	A2M,ACSL6,F2,SLC2A1
Hematological System Development and Function	4.52E-04 – 2.94E-02	4	A2M,EEF1A2,F2,SERPINA1
Renal and Urological System Development and Function	4.52E-04 – 4.52E-04	1	F2
Tissue Development	4.52E-04 – 2.81E-02	5	A2M,ACSL6,EEF1A2,F2,SERPINA1
